# Supplementary material for: AP-1cFos/JunB/miR-200a regulate the pro-regenerative glial cell response during axolotl spinal cord regeneration
Source: Commun Biol. 2019 Mar 6;2:91. doi: 10.1038/s42003-019-0335-4 (PMC6403268; doi:10.1038/s42003-019-0335-4)
Supplement: Supplementary file 1 — Supplementary Data 1 [file 42003_2019_335_MOESM1_ESM.xlsx]

## Sheet: Axolotl_TPM_all_samples.txt
Gene.ID	Transcript_ID	4dpi_Cntl_1_S4	4dpi_Cntl_5_S5	4dpi_Cntl_6_S6	4dpi_Inhib_5_S10	4dpi_Inhib_6_S11	4dpi_Inhib_7_S12	Cntl_Uninj_1_S1	Cntl_Uninj_5_S3	Cntl_Uninj_S2
2017-03-01	ENSG00000186205|ENST00000366910|MARC1	46.81	58.059	55.9246	49.5993	61.9813	47.4187	32.137	79.7904	32.1498
2017-03-01	ENSG00000145416|ENST00000274056|MARCH1,ENSG00000145416|ENST00000507270|MARCH1	6.1341	2.12531	2.98623	2.12919	3.46036	2.50731	11.1084	3.05942	1.86065
2017-03-02	ENSG00000099785|ENST00000215555|MARCH2	9.74486	7.11123	7.55982	4.56979	5.22619	3.87631	19.3664	11.6933	3.67413
2017-03-02	ENSG00000117791|ENST00000366913|MARC2	0	0	0	0	2.06317	1.95548	0	3.06978	0
2017-03-03	ENSG00000173926|ENST00000308660|MARCH3,ENSG00000173926|ENST00000515241|MARCH3	20.1205	28.7533	22.2129	12.4988	17.5219	10.9452	16.4985	15.7604	14.7555
2017-03-04	ENSG00000144583|ENST00000273067|MARCH4	3.97032	1.87135	2.31065	2.00786	0.892485	1.41623	9.56919	2.21942	3.6713
2017-03-05	ENSG00000198060|ENST00000358935|MARCH5	37.1794	36.1736	38.0082	23.1342	27.1705	23.4004	41.7264	40.9793	29.2833
2017-03-06	ENSG00000145495|ENST00000274140|MARCH6	55.0086	55.7562	57.2987	44.5908	58.9757	44.487	81.2688	60.619	37.1818
2017-03-07	ENSG00000136536|ENST00000409591|MARCH7	143.589	185.261	155.475	128.585	135.393	100.102	138.889	142.194	78.8718
2017-03-08	ENSG00000165406|ENST00000319836|MARCH8,ENSG00000165406|ENST00000453424|MARCH8	3.21129	1.64076	1.0841	3.14485	1.71636	1.32815	9.73137	2.17454	1.20262
2017-03-09	ENSG00000139266|ENST00000266643|MARCH9,ENSG00000139266|ENST00000548358|MARCH9	7.93446	2.54969	4.27661	2.00636	1.93232	1.27324	37.6415	6.43028	5.61022
2017-03-10	ENSG00000173838|ENST00000311269|MARCH10	2.71368	2.1433	3.1061	1.12983	2.35756	0.345352	5.40098	4.69038	2.89629
2017-03-11	ENSG00000183654|ENST00000332432|MARCH11,ENSG00000183654|ENST00000507111|MARCH11	8.20531	11.6005	15.2295	5.9424	8.06488	8.41402	15.8153	9.31109	6.79669
2017-09-01	ENSG00000180096|ENST00000572252|SEPT1	1.4458	0	0	0	1.25657	1.02027	0	0	0
2017-09-02	ENSG00000168385|ENST00000360051|SEPT2,ENSG00000168385|ENST00000421717|SEPT2,ENSG00000168385|ENST00000616972|SEPT2	118.242	58.0069	73.3231	36.2291	52.0666	40.1338	94.5935	77.0979	70.4196
2017-09-03	ENSG00000100167|ENST00000396425|SEPT3	43.0973	17.6763	25.8408	13.1488	9.28652	9.82991	114.224	31.3109	19.2898
2017-09-04	ENSG00000108387|ENST00000457347|SEPT4,ENSG00000108387|ENST00000580844|SEPT4	4.81258	1.72727	3.60939	0.997986	2.44822	1.43761	2.45417	2.66289	1.79398
2017-09-05	ENSG00000184702|ENST00000383045|SEPT5,ENSG00000184702|ENST00000413258|SEPT5,ENSG00000184702|ENST00000455784|SEPT5	8.58551	3.94514	4.37085	2.33956	1.5913	2.27242	16.9385	3.23774	5.3543
2017-09-06	ENSG00000125354|ENST00000343984|SEPT6,ENSG00000125354|ENST00000354228|SEPT6,ENSG00000125354|ENST00000354416|SEPT6	65.9125	57.8418	61.6738	34.1877	45.3929	31.677	101.645	75.5203	38.3472
2017-09-07	ENSG00000122545|ENST00000350320|SEPT7,ENSG00000122545|ENST00000435235|SEPT7	71.6418	67.8716	60.5277	73.5807	65.7702	67.5931	71.85	57.6424	40.0639
2017-09-08	ENSG00000164402|ENST00000296873|SEPT8,ENSG00000164402|ENST00000378719|SEPT8	49.6679	40.7946	46.3471	27.7608	38.891	30.6818	39.425	39.8848	35.8686
2017-09-09	ENSG00000184640|ENST00000329047|SEPT9,ENSG00000184640|ENST00000423034|SEPT9,ENSG00000184640|ENST00000449803|SEPT9,ENSG00000184640|ENST00000592951|SEPT9	34.7715	11.2713	14.4032	7.58265	8.82497	6.4699	47.1351	15.4845	16.4735
2017-09-10	ENSG00000186522|ENST00000397712|SEPT10	395.925	447.075	427.903	478.443	417.566	441.438	328.161	315.39	218.419
2017-09-11	ENSG00000138758|ENST00000510641|SEPT11	25.605	7.70866	8.47381	9.39448	6.07173	5.03571	37.2538	15.8222	15.3444
2017-09-15	ENSG00000183291|ENST00000331835|SEP15	922.543	1513.89	1335.7	2210.46	1852.29	2069.05	668.867	754.454	762.665
A2M	ENSG00000175899|ENST00000318602|A2M	14.3277	10.285	14.0307	7.8034	12.2722	15.9302	7.99115	6.51397	16.4732
A2ML1	ENSG00000166535|ENST00000299698|A2ML1,ENSG00000166535|ENST00000537475|A2ML1,ENSG00000166535|ENST00000541459|A2ML1	27.2199	15.2627	17.3902	9.14681	10.4325	7.68635	23.4883	14.352	44.2417
A4GALT	ENSG00000128274|ENST00000381278|A4GALT	1.7662	0.713465	0.745479	0.215948	4.36773	0.395791	0	0.620418	1.8114
A4GNT	ENSG00000118017|ENST00000236709|A4GNT	7.41666	10.1662	5.92857	4.93294	8.6549	8.29806	0.924379	5.54497	5.28439
AAAS	ENSG00000094914|ENST00000209873|AAAS	69.7965	45.0275	78.0381	27.6665	60.3595	29.4014	67.8439	90.0493	77.3578
AACS	ENSG00000081760|ENST00000316519|AACS	33.7541	4.44485	6.06557	2.96479	5.87561	2.79098	84.2552	13.9974	32.4197
AADAC	ENSG00000114771|ENST00000232892|AADAC,ENSG00000114771|ENST00000488869|AADAC	10.5518	21.9897	12.3021	20.7954	23.4123	24.3896	5.46145	13.512	5.86954
AADACL3	ENSG00000188984|ENST00000359318|AADACL3	0	0	0	0	0	0	0	0	17.0389
AADACL4	ENSG00000204518|ENST00000376221|AADACL4	20.0999	26.6652	21.9954	12.7426	21.1733	9.92818	9.87129	17.8497	12.9163
AADAT	ENSG00000109576|ENST00000353187|AADAT,ENSG00000109576|ENST00000502392|AADAT	33.5615	23.1665	23.4886	6.54544	9.18054	8.27147	24.8592	18.1694	26.8344
AAED1	ENSG00000158122|ENST00000375234|AAED1	5.66324	11.6695	7.65292	1.23991	2.93116	3.61608	8.15009	12.9552	26.6204
AAGAB	ENSG00000103591|ENST00000261880|AAGAB,ENSG00000103591|ENST00000542650|AAGAB	33.2389	53.546	48.0739	36.4357	48.2739	40.3356	31.7706	30.3856	30.2888
AAK1	ENSG00000115977|ENST00000406297|AAK1,ENSG00000115977|ENST00000409068|AAK1,ENSG00000115977|ENST00000409085|AAK1,ENSG00000115977|ENST00000606389|AAK1	6.79568	3.27952	4.27619	2.51786	2.54876	2.91064	11.9393	3.75034	6.25738
AAMDC	ENSG00000087884|ENST00000393427|AAMDC	8.11824	12.8261	9.0652	9.3466	10.3675	9.37325	8.08659	21.5104	8.14131
AAMP	ENSG00000127837|ENST00000248450|AAMP,ENSG00000127837|ENST00000420660|AAMP,ENSG00000127837|ENST00000422731|AAMP,ENSG00000127837|ENST00000444053|AAMP	56.5501	36.2821	40.377	24.0796	24.5207	21.3143	64.2138	42.5983	51.6101
AANAT	ENSG00000129673|ENST00000392492|AANAT	3.33583	0.628672	0	0	0	0	0	0.81966	0.798071
AAR2	ENSG00000131043|ENST00000373932|AAR2	116.37	147.692	128.046	94.4456	127.449	96.4038	137.309	119.475	82.3153
AARS	ENSG00000090861|ENST00000261772|AARS	156.907	63.5211	87.9428	41.5677	47.2855	45.4075	197.729	91.1611	113.938
AARS2	ENSG00000124608|ENST00000244571|AARS2	2.77798	1.2719	2.03244	1.32495	1.66858	0.654209	1.98768	1.46404	3.89402
AARSD1	ENSG00000266967|ENST00000427569|AARSD1,ENSG00000266967|ENST00000430739|AARSD1	10.1905	5.08027	6.18636	5.24654	7.10715	2.39604	17.4369	12.7375	7.17445
AASDH	ENSG00000157426|ENST00000205214|AASDH,ENSG00000157426|ENST00000502617|AASDH,ENSG00000157426|ENST00000513376|AASDH,ENSG00000157426|ENST00000514745|AASDH	7.49838	7.59236	6.83967	5.88027	7.58111	5.0433	7.23714	7.58606	4.50912
AASDHPPT	ENSG00000149313|ENST00000278618|AASDHPPT,ENSG00000149313|ENST00000533423|AASDHPPT	3.20951	3.9271	4.2319	3.08759	4.65007	3.82279	5.77954	3.91749	2.82966
AASS	ENSG00000008311|ENST00000417368|AASS,ENSG00000008311|ENST00000431170|AASS	44.0204	57.2747	54.3161	40.9269	48.6644	46.8931	22.5263	45.6196	55.162
AATF	ENSG00000275700|ENST00000619387|AATF	34.5113	23.6237	29.2796	8.67117	19.4498	9.47462	29.8557	38.5199	27.915
AATK	ENSG00000181409|ENST00000326724|AATK,ENSG00000181409|ENST00000417379|AATK	3.42889	1.06087	1.42131	1.13305	0.807482	0.987182	10.8267	2.67047	2.77278
AATK-AS1	ENSG00000225180|ENST00000637878|AATK-AS1	0	0	0	0	0	0	0	36.9404	0
ABAT	ENSG00000183044|ENST00000396600|ABAT	59.4639	21.4656	34.3842	15.5851	13.7662	18.2495	141.963	59.0198	48.2098
ABCA1	ENSG00000165029|ENST00000374736|ABCA1,ENSG00000165029|ENST00000423487|ABCA1	22.7312	12.7471	14.3914	11.1223	9.32772	8.3877	16.2508	11.0077	11.4913
ABCA10	ENSG00000154263|ENST00000269081|ABCA10	2.62426	0.899548	1.8797	0.612527	0.983193	0.561594	4.21701	2.64041	2.5693
ABCA12	ENSG00000144452|ENST00000272895|ABCA12,ENSG00000144452|ENST00000389661|ABCA12	5.6757	1.12788	1.40697	0.396532	0.509199	0.787611	1.9908	1.04451	15.293
ABCA13	ENSG00000179869|ENST00000411975|ABCA13,ENSG00000179869|ENST00000435803|ABCA13	1.55749	0.244582	0.511234	0.888836	0.428106	0.406494	3.53666	0.637701	0.310487
ABCA2	ENSG00000107331|ENST00000371605|ABCA2,ENSG00000107331|ENST00000479446|ABCA2,ENSG00000107331|ENST00000487109|ABCA2,ENSG00000107331|ENST00000488535|ABCA2	4.96113	0.972294	1.75359	1.65814	0.929537	1.65922	15.6436	2.70418	2.03778
ABCA3	ENSG00000167972|ENST00000301732|ABCA3,ENSG00000167972|ENST00000382381|ABCA3	14.0403	2.07217	2.65387	2.48819	1.75282	1.44675	24.1224	2.79051	3.05475
ABCA4	ENSG00000198691|ENST00000370225|ABCA4,ENSG00000198691|ENST00000536513|ABCA4	0.768634	0.362003	0.378406	0.32903	0	0	2.8398	2.35878	0.919129
ABCA5	ENSG00000154265|ENST00000586811|ABCA5,ENSG00000154265|ENST00000586995|ABCA5,ENSG00000154265|ENST00000587607|ABCA5,ENSG00000154265|ENST00000588877|ABCA5,ENSG00000154265|ENST00000593153|ABCA5	4.20535	1.63675	0.823402	1.11432	0.900926	0.908122	7.68604	3.58811	1.26974
ABCA6	ENSG00000154262|ENST00000284425|ABCA6,ENSG00000154262|ENST00000590645|ABCA6	1.47279	0	0	1.07162	1.21444	1.72998	0	3.61838	0.880835
ABCA7	ENSG00000064687|ENST00000263094|ABCA7,ENSG00000064687|ENST00000524850|ABCA7	0	0.592492	3.22594	0	2.22925	0	0	0.927035	1.82016
ABCA8	ENSG00000141338|ENST00000269080|ABCA8,ENSG00000141338|ENST00000586539|ABCA8,ENSG00000141338|ENST00000589533|ABCA8	2.15452	0	0	0.461085	0.44417	0	0	0.661572	0
ABCA9	ENSG00000154258|ENST00000340001|ABCA9,ENSG00000154258|ENST00000453985|ABCA9,ENSG00000154258|ENST00000495634|ABCA9	1.33235	0.611038	1.277	1.36096	1.60482	1.01651	2.43274	1.6436	1.93919
ABCB1	ENSG00000085563|ENST00000543898|ABCB1,ENSG00000085563|ENST00000622132|ABCB1	2.75914	5.55633	4.13787	2.22991	2.80199	2.88355	1.66286	0.6562	6.8553
ABCB10	ENSG00000135776|ENST00000344517|ABCB10	8.18123	6.90778	8.25105	4.20044	6.63518	4.98249	3.78919	5.63457	5.87414
ABCB11	ENSG00000073734|ENST00000263817|ABCB11	0	0.962266	0	0	0	1.59833	0	0	3.66477
ABCB4	ENSG00000005471|ENST00000358400|ABCB4,ENSG00000005471|ENST00000359206|ABCB4,ENSG00000005471|ENST00000440025|ABCB4	0.598401	1.24647	0.944112	0.468115	0.690605	1.66871	0.176391	0.331043	5.01185
ABCB5	ENSG00000004846|ENST00000258738|ABCB5,ENSG00000004846|ENST00000404938|ABCB5	8.53374	5.7116	6.20159	3.4467	4.46277	4.16685	5.80782	3.0218	2.04239
ABCB6	ENSG00000115657|ENST00000265316|ABCB6,ENSG00000115657|ENST00000295750|ABCB6	8.51918	5.94651	7.46112	2.88409	2.82184	2.2636	8.57149	6.5313	8.22647
ABCB7	ENSG00000131269|ENST00000253577|ABCB7,ENSG00000131269|ENST00000529949|ABCB7	55.7956	46.453	57.089	17.8379	29.8859	18.733	46.7785	47.2476	48.9676
ABCB8	ENSG00000197150|ENST00000477719|ABCB8,ENSG00000197150|ENST00000542328|ABCB8	31.4087	12.8873	21.2904	10.12	13.391	10.2184	25.8597	17.2655	17.9071
ABCB9	ENSG00000150967|ENST00000540285|ABCB9,ENSG00000150967|ENST00000542448|ABCB9,ENSG00000150967|ENST00000542678|ABCB9	15.7645	7.48775	12.0331	4.52099	8.00841	6.95848	11.229	4.36308	22.5326
ABCC1	ENSG00000103222|ENST00000399408|ABCC1,ENSG00000103222|ENST00000399410|ABCC1,ENSG00000103222|ENST00000572882|ABCC1	5.0487	6.01133	4.91256	3.52151	4.70952	3.49055	4.03733	4.15334	3.41047
ABCC10	ENSG00000124574|ENST00000372530|ABCC10	9.50051	1.68978	2.73648	1.3807	2.2162	1.33637	7.92065	2.86583	5.89891
ABCC12	ENSG00000140798|ENST00000311303|ABCC12,ENSG00000140798|ENST00000534418|ABCC12	1.05814	0.99642	0	0	0.873023	1.65273	0	0	1.26498
ABCC2	ENSG00000023839|ENST00000370449|ABCC2	0.432179	0.407118	0.425543	0.370001	0	0	1.2771	0.530575	3.10095
ABCC3	ENSG00000108846|ENST00000285238|ABCC3,ENSG00000108846|ENST00000427699|ABCC3,ENSG00000108846|ENST00000505699|ABCC3	34.8172	18.5422	24.5072	13.4681	15.6463	14.662	26.9496	14.5133	15.7705
ABCC4	ENSG00000125257|ENST00000376887|ABCC4,ENSG00000125257|ENST00000536256|ABCC4,ENSG00000125257|ENST00000629385|ABCC4	7.85511	5.28908	7.30222	4.59267	5.6486	4.78031	4.25022	5.6679	2.34994
ABCC5	ENSG00000114770|ENST00000265586|ABCC5,ENSG00000114770|ENST00000334444|ABCC5,ENSG00000114770|ENST00000382494|ABCC5,ENSG00000114770|ENST00000427120|ABCC5,ENSG00000114770|ENST00000437205|ABCC5,ENSG00000114770|ENST00000437341|ABCC5,ENSG00000114770|ENST00000446941|ABCC5	19.6612	7.18424	7.10429	10.4214	7.2019	6.64359	33.8069	12.2846	15.6415
ABCC6	ENSG00000091262|ENST00000622290|ABCC6	0	0	0	0	0	0	0	0	0
ABCC8	ENSG00000006071|ENST00000302539|ABCC8,ENSG00000006071|ENST00000389817|ABCC8	3.93585	1.64899	2.47658	0.701752	0.856058	0.772186	11.4328	3.56307	2.68201
ABCC9	ENSG00000069431|ENST00000261200|ABCC9,ENSG00000069431|ENST00000261201|ABCC9,ENSG00000069431|ENST00000544039|ABCC9	26.8504	11.0099	14.0095	7.67847	5.62025	6.16935	29.1238	25.476	16.7871
ABCD1	ENSG00000101986|ENST00000218104|ABCD1	9.36639	2.22586	2.0155	2.69448	1.68676	2.5322	5.45149	1.83905	3.67324
ABCD2	ENSG00000173208|ENST00000308666|ABCD2	32.3762	11.8458	13.3955	10.3748	6.94542	7.88942	94.7149	19.9997	11.3223
ABCD3	ENSG00000117528|ENST00000370214|ABCD3	118.459	147.493	137.568	96.4489	111.499	93.3378	188.126	146.899	68.07
ABCD4	ENSG00000119688|ENST00000356924|ABCD4	5.40994	3.16287	4.07583	1.5075	1.91065	1.55795	7.49499	5.50146	5.65416
ABCE1	ENSG00000164163|ENST00000296577|ABCE1,ENSG00000164163|ENST00000502586|ABCE1,ENSG00000164163|ENST00000507193|ABCE1	375.92	544.294	444.575	636.296	571.696	599.154	383.446	484.79	277.116
ABCF1	ENSG00000204574|ENST00000326195|ABCF1,ENSG00000204574|ENST00000376545|ABCF1,ENSG00000204574|ENST00000475993|ABCF1	82.6034	46.0957	63.7151	23.683	30.6746	23.1696	51.0324	49.8604	76.8407
ABCF2	ENSG00000033050|ENST00000222388|ABCF2,ENSG00000033050|ENST00000287844|ABCF2	304.077	343.044	344.742	185.419	278.682	184.631	259.09	291.675	231.789
ABCF3	ENSG00000161204|ENST00000292808|ABCF3,ENSG00000161204|ENST00000429586|ABCF3	94.2839	81.9082	89.962	36.1136	55.3451	40.5107	82.6087	65.7312	78.1187
ABCG1	ENSG00000160179|ENST00000343687|ABCG1,ENSG00000160179|ENST00000398449|ABCG1	7.46279	2.30003	1.14432	1.09382	1.05344	0.729365	31.8332	8.2872	3.05876
ABCG2	ENSG00000118777|ENST00000237612|ABCG2,ENSG00000118777|ENST00000503830|ABCG2,ENSG00000118777|ENST00000505480|ABCG2,ENSG00000118777|ENST00000515655|ABCG2	17.2832	11.5813	15.1087	7.15895	8.52592	7.29666	15.7511	12.0391	12.8328
ABCG4	ENSG00000172350|ENST00000622721|ABCG4	18.0246	7.35021	7.52977	5.9797	5.72171	3.97344	63.31	12.2044	8.42173
ABCG5	ENSG00000138075|ENST00000260645|ABCG5,ENSG00000138075|ENST00000486512|ABCG5	0	0	0	0	0	2.78796	0	0	0
ABHD10	ENSG00000144827|ENST00000273359|ABHD10	34.8558	32.3349	29.8334	17.3422	24.9107	21.8544	30.4818	39.9708	31.5299
ABHD11	ENSG00000106077|ENST00000222800|ABHD11,ENSG00000106077|ENST00000395147|ABHD11,ENSG00000106077|ENST00000437775|ABHD11	3.6888	6.29172	5.62504	2.85642	4.41622	3.23798	5.30598	5.3994	10.0888
ABHD12	ENSG00000100997|ENST00000339157|ABHD12	24.1001	18.8875	21.666	10.3429	13.9872	11.9233	50.846	26.2074	10.5036
ABHD12B	ENSG00000131969|ENST00000337334|ABHD12B	60.9548	43.2409	59.2192	25.3146	30.1398	21.1736	81.9051	45.788	33.4192
ABHD13	ENSG00000139826|ENST00000375898|ABHD13	29.028	39.3861	38.2921	56.4619	50.6759	55.7677	29.1212	26.6099	23.1569
ABHD14A	ENSG00000248487|ENST00000273596|ABHD14A,ENSG00000248487|ENST00000458031|ABHD14A	64.1236	51.955	51.2707	22.2052	38.4797	21.5728	109.775	71.2411	44.0017
ABHD14B	ENSG00000114779|ENST00000525795|ABHD14B	13.5197	8.27743	11.8205	4.72296	8.167	5.41012	22.0892	14.0038	9.91863
ABHD15	ENSG00000168792|ENST00000307201|ABHD15	0.611404	1.15253	0.602138	1.04658	1.00802	0	3.60456	0	0
ABHD16A	ENSG00000204427|ENST00000395952|ABHD16A,ENSG00000204427|ENST00000440843|ABHD16A	26.589	14.1636	17.6234	8.70964	9.71669	7.93103	43.1291	13.0142	15.7617
ABHD17A	ENSG00000129968|ENST00000292577|ABHD17A	31.6638	16.1656	20.0022	11.9723	12.0611	11.5262	40.6963	20.8717	41.2894
ABHD17B	ENSG00000107362|ENST00000333421|ABHD17B,ENSG00000107362|ENST00000377041|ABHD17B	226.949	233.681	252.38	177.644	208.43	179.067	267.006	136.947	160.679
ABHD17C	ENSG00000136379|ENST00000258884|ABHD17C,ENSG00000136379|ENST00000558464|ABHD17C	33.6596	22.7828	24.8865	14.3608	14.2533	15.2861	36.201	22.8419	27.7262
ABHD18	ENSG00000164074|ENST00000398965|ABHD18	7.93197	8.63093	7.81208	5.94997	6.37646	6.10867	6.85178	8.18814	8.02392
ABHD2	ENSG00000140526|ENST00000565066|ABHD2,ENSG00000140526|ENST00000565973|ABHD2	4.3456	3.6888	1.69589	1.8757	3.22597	1.22786	2.53741	2.50208	1.49846
ABHD3	ENSG00000158201|ENST00000289119|ABHD3	9.30215	4.66735	5.34934	3.2526	3.68534	4.191	20.1939	6.16263	3.87809
ABHD4	ENSG00000100439|ENST00000428304|ABHD4	14.7636	9.73811	11.9995	6.1744	6.22202	5.77446	24.2067	8.69652	15.8947
ABHD5	ENSG00000011198|ENST00000458276|ABHD5	16.0567	14.726	14.826	14.7061	14.5726	16.7963	18.1966	13.7977	12.5757
ABHD6	ENSG00000163686|ENST00000295962|ABHD6	45.3563	57.8938	51.3978	39.824	49.5627	57.2355	96.8681	65.152	19.0811
ABHD8	ENSG00000127220|ENST00000247706|ABHD8	9.32423	2.11402	1.97618	1.01011	1.4592	1.29685	29.2026	7.54829	2.82483
ABI1	ENSG00000136754|ENST00000376137|ABI1,ENSG00000136754|ENST00000376139|ABI1,ENSG00000136754|ENST00000376140|ABI1,ENSG00000136754|ENST00000376142|ABI1,ENSG00000136754|ENST00000376166|ABI1,ENSG00000136754|ENST00000536334|ABI1	23.225	16.4089	19.4395	13.5001	14.8614	14.1203	22.0527	15.7153	19.443
ABI2	ENSG00000138443|ENST00000261017|ABI2,ENSG00000138443|ENST00000417864|ABI2,ENSG00000138443|ENST00000424558|ABI2,ENSG00000138443|ENST00000451591|ABI2	2.66271	0.908234	1.23357	0.592168	0.786862	0.618598	5.53371	1.89587	0.607912
ABI3	ENSG00000108798|ENST00000225941|ABI3,ENSG00000108798|ENST00000419580|ABI3	1.91158	0.900923	0.806852	1.28547	0.562751	0.32133	1.00592	0.335773	0.653521
ABI3BP	ENSG00000154175|ENST00000284322|ABI3BP,ENSG00000154175|ENST00000495063|ABI3BP,ENSG00000154175|ENST00000495591|ABI3BP	18.3785	8.67545	9.57039	9.87578	7.70509	10.0571	3.94669	5.31292	6.97674
ABL1	ENSG00000097007|ENST00000318560|ABL1,ENSG00000097007|ENST00000372348|ABL1,ENSG00000097007|ENST00000393293|ABL1	8.74882	2.74909	3.21688	3.29449	1.68256	1.73931	8.01332	2.92942	2.92163
ABL2	ENSG00000143322|ENST00000367623|ABL2,ENSG00000143322|ENST00000392043|ABL2	6.02087	3.03685	3.83168	2.75729	3.04664	2.11276	8.63935	3.36727	3.94127
ABLIM1	ENSG00000099204|ENST00000369253|ABLIM1,ENSG00000099204|ENST00000369256|ABLIM1,ENSG00000099204|ENST00000369266|ABLIM1,ENSG00000099204|ENST00000392952|ABLIM1,ENSG00000099204|ENST00000392955|ABLIM1,ENSG00000099204|ENST00000533213|ABLIM1	2.26007	0.883918	1.20776	0.88989	0.838938	0.673095	3.67141	1.39765	2.34954
ABLIM2	ENSG00000163995|ENST00000341937|ABLIM2,ENSG00000163995|ENST00000447017|ABLIM2	3.02183	4.049	2.43481	1.21827	1.29679	1.07791	4.11972	3.25558	1.82298
ABLIM3	ENSG00000173210|ENST00000326685|ABLIM3,ENSG00000173210|ENST00000356541|ABLIM3,ENSG00000173210|ENST00000506113|ABLIM3,ENSG00000173210|ENST00000517451|ABLIM3	6.58079	3.46879	3.16259	3.26771	3.32784	3.55954	14.3311	5.05084	5.98359
ABO	ENSG00000175164|ENST00000538324|ABO,ENSG00000175164|ENST00000611156|ABO	1.25227	2.10254	2.15869	0.937798	1.99965	1.56555	0.922591	0.577394	0.749204
ABR	ENSG00000159842|ENST00000291107|ABR,ENSG00000159842|ENST00000302538|ABR,ENSG00000159842|ENST00000536794|ABR,ENSG00000159842|ENST00000543210|ABR,ENSG00000159842|ENST00000544583|ABR	5.57814	1.7682	2.18063	1.53125	1.48528	1.36202	11.7924	3.51612	2.70463
ABRA	ENSG00000174429|ENST00000311955|ABRA	9.81402	11.3221	6.70823	6.70686	6.09715	6.26349	7.12086	13.4191	10.9548
ABRACL	ENSG00000146386|ENST00000367660|ABRACL	448.589	724.066	651.118	1217.66	983.737	1086.13	226.17	266.184	396.01
ABT1	ENSG00000146109|ENST00000274849|ABT1	51.4395	31.4208	46.0558	17.4456	28.4646	19.3779	57.5903	39.3629	59.1712
ABTB1	ENSG00000114626|ENST00000232744|ABTB1	171.635	115.173	115.544	52.9484	85.8521	68.3609	231.487	198.745	133.159
ABTB2	ENSG00000166016|ENST00000435224|ABTB2	16.8587	4.81596	6.13852	4.45957	5.30538	4.65111	17.2667	4.3982	15.2838
ACAA1	ENSG00000060971|ENST00000333167|ACAA1,ENSG00000060971|ENST00000421218|ACAA1	59.796	35.9821	49.4265	19.9909	28.7154	21.6738	70.0107	50.5473	39.7676
ACAA2	ENSG00000167315|ENST00000587994|ACAA2	273.6	225.558	251.626	112.646	215.515	126.572	243.927	339.029	267.247
ACACA	ENSG00000278540|ENST00000614428|ACACA,ENSG00000278540|ENST00000619546|ACACA	8.14839	3.93386	5.80892	2.74244	3.05441	2.79792	15.2611	4.18314	7.81326
ACACB	ENSG00000076555|ENST00000377848|ACACB,ENSG00000076555|ENST00000377854|ACACB	1.28	1.43607	1.80695	1.24032	1.35641	1.56719	1.10466	2.50236	1.17998
ACAD10	ENSG00000111271|ENST00000313698|ACAD10,ENSG00000111271|ENST00000549590|ACAD10	7.031	8.00332	6.62607	3.65986	6.46428	4.23314	8.71915	9.90059	4.35959
ACAD11	ENSG00000240303|ENST00000264990|ACAD11,ENSG00000240303|ENST00000485198|ACAD11	31.063	12.8674	18.3164	8.467	11.0908	8.06825	33.2213	22.4991	12.9018
ACAD8	ENSG00000151498|ENST00000281182|ACAD8,ENSG00000151498|ENST00000374752|ACAD8	11.7262	6.8376	8.62544	5.51012	4.84782	4.8054	16.7784	11.4781	14.9208
ACAD9	ENSG00000177646|ENST00000308982|ACAD9,ENSG00000177646|ENST00000508971|ACAD9	50.5793	55.5137	50.8288	28.4354	36.2729	32.2671	42.3783	50.6199	37.8335
ACADL	ENSG00000115361|ENST00000233710|ACADL	165.81	93.64	103.787	50.2037	67.1813	59.323	112.036	181.602	169.447
ACADM	ENSG00000117054|ENST00000370841|ACADM,ENSG00000117054|ENST00000420607|ACADM,ENSG00000117054|ENST00000541113|ACADM	169.197	291.858	264.165	219.17	225.386	216.11	96.4658	183.921	190.562
ACADS	ENSG00000122971|ENST00000242592|ACADS	109.313	100.102	103.04	42.4856	82.3419	46.943	96.3268	129.566	111.138
ACADSB	ENSG00000196177|ENST00000358776|ACADSB	77.2702	34.4679	44.1071	28.3074	30.5112	20.6457	97.9236	68.4298	71.1939
ACADVL	ENSG00000072778|ENST00000356839|ACADVL,ENSG00000072778|ENST00000543245|ACADVL	118.408	77.8039	83.8836	44.3151	54.2953	42.8324	110.574	101.535	112.182
ACAN	ENSG00000157766|ENST00000352105|ACAN,ENSG00000157766|ENST00000439576|ACAN,ENSG00000157766|ENST00000558207|ACAN,ENSG00000157766|ENST00000559004|ACAN	16.5897	118.938	44.532	73.2907	50.6384	58.5014	10.9409	17.2032	29.0481
ACAP1	ENSG00000072818|ENST00000158762|ACAP1,ENSG00000072818|ENST00000575415|ACAP1	0	0	0	0	0	2.23927	0	0	2.33999
ACAP2	ENSG00000114331|ENST00000326793|ACAP2,ENSG00000114331|ENST00000635383|ACAP2	6.00399	4.83245	6.69645	3.77725	4.73998	2.2261	3.92416	3.52054	3.51186
ACAP3	ENSG00000131584|ENST00000354700|ACAP3	9.99707	2.36251	3.00482	3.52015	1.90833	2.09534	20.4177	4.22144	2.77084
ACAT1	ENSG00000075239|ENST00000265838|ACAT1	111.599	204.174	144.532	142.68	172.664	163.638	66.7909	185.386	133.247
ACAT2	ENSG00000120437|ENST00000367048|ACAT2	0	2.58591	2.91929	6.45265	1.18945	3.39742	0	0	3.05078
ACBD3	ENSG00000182827|ENST00000366812|ACBD3	95.3071	82.9436	82.1445	47.605	67.6755	48.3586	81.951	58.1726	86.6414
ACBD4	ENSG00000181513|ENST00000592162|ACBD4	9.05291	7.04617	7.0347	3.48296	3.90205	3.5843	14.5588	11.5412	9.044
ACBD5	ENSG00000107897|ENST00000375888|ACBD5,ENSG00000107897|ENST00000375905|ACBD5,ENSG00000107897|ENST00000412279|ACBD5	10.3523	11.7427	9.98169	6.45686	9.97747	7.80902	15.8606	9.30531	7.95229
ACBD6	ENSG00000230124|ENST00000367595|ACBD6	68.9266	44.4176	64.7245	18.1097	49.4204	21.8709	82.2214	96.5558	62.5227
ACBD7	ENSG00000176244|ENST00000356189|ACBD7	131.594	145.565	124.312	244.216	164.846	241.887	258.731	148.42	60.8769
ACCS	ENSG00000110455|ENST00000263776|ACCS	15.2016	15.2388	15.7843	10.2299	12.6197	10.129	16.2675	16.0804	31.5654
ACCSL	ENSG00000205126|ENST00000378832|ACCSL	0	0	0	0	0	5.4869	0	0	0
ACD	ENSG00000102977|ENST00000219251|ACD,ENSG00000102977|ENST00000602320|ACD	0.931337	2.72209	0.94608	2.07778	2.48785	2.31984	1.81428	2.20101	1.41144
ACE	ENSG00000159640|ENST00000290866|ACE	4.88628	1.82664	2.44774	1.55013	1.00682	1.87491	14.5189	3.4711	3.21302
ACE2	ENSG00000130234|ENST00000427411|ACE2	2.09065	0	0	0.671027	0	0.204873	3.08224	0.963655	0.31266
ACER1	ENSG00000167769|ENST00000301452|ACER1	9.26804	6.32247	6.36555	6.15768	6.43295	6.21973	2.33523	3.44917	0.72963
ACER2	ENSG00000177076|ENST00000340967|ACER2	2.0474	2.02184	1.53633	1.50193	0.803611	0.764945	2.44162	1.07899	2.68325
ACER3	ENSG00000078124|ENST00000532485|ACER3	193.346	155.031	177.204	110.338	123.079	118.4	206.121	127.19	136.945
ACHE	ENSG00000087085|ENST00000412389|ACHE	25.7547	5.03587	4.5207	5.7206	3.68575	4.26044	103.359	20.1815	8.27248
ACIN1	ENSG00000100813|ENST00000338631|ACIN1,ENSG00000100813|ENST00000397341|ACIN1	15.3365	6.77247	7.29146	9.12166	6.17155	5.69071	23.3087	10.6501	14.415
ACKR3	ENSG00000144476|ENST00000272928|ACKR3	87.8401	42.6354	42.2012	19.3544	41.0079	21.4809	106.949	90.7492	62.3835
ACKR4	ENSG00000129048|ENST00000249887|ACKR4	7.76751	11.9305	7.98044	7.25105	7.37233	5.81795	4.50731	2.17092	10.4215
ACLY	ENSG00000131473|ENST00000353196|ACLY,ENSG00000131473|ENST00000537919|ACLY,ENSG00000131473|ENST00000590151|ACLY	16.0097	5.4175	8.12921	2.96031	3.65264	3.47348	25.7235	7.22782	11.1836
ACO1	ENSG00000122729|ENST00000541043|ACO1	62.8691	20.2068	27.6453	9.30417	13.7211	10.3482	74.6667	27.7545	42.7936
ACO2	ENSG00000100412|ENST00000216254|ACO2	313.867	165.897	195.262	84.7741	112.315	91.3902	329.157	336.324	285.549
ACOD1	ENSG00000102794|ENST00000377462|ACOD1	9.38524	3.17246	2.42757	8.93111	7.92155	9.43826	0.488713	1.07958	6.11682
ACOT1	ENSG00000184227|ENST00000311148|ACOT1,ENSG00000184227|ENST00000557556|ACOT1	10.5695	4.52146	6.52836	3.4601	4.14221	3.5793	10.8879	7.82307	8.21827
ACOT11	ENSG00000162390|ENST00000343744|ACOT11	13.1	4.9396	7.41869	4.34437	4.99373	4.75471	11.5765	8.05531	16.8519
ACOT12	ENSG00000172497|ENST00000307624|ACOT12,ENSG00000172497|ENST00000513751|ACOT12	1.37087	0.323013	0.675043	0	0.282527	0	2.02076	3.79164	0
ACOT13	ENSG00000112304|ENST00000230048|ACOT13,ENSG00000112304|ENST00000537591|ACOT13	65.6512	100.722	79.8931	52.8111	93.1895	78.7588	52.7574	88.8905	51.6759
ACOT2	ENSG00000119673|ENST00000613168|ACOT2,ENSG00000119673|ENST00000622407|ACOT2	8.69283	3.94393	3.95212	2.93265	2.18458	2.61143	12.7747	3.9625	4.26713
ACOT7	ENSG00000097021|ENST00000418124|ACOT7,ENSG00000097021|ENST00000608083|ACOT7	160.568	138.335	146.786	92.2753	113.589	94.5294	348.383	200.942	73.1222
ACOT8	ENSG00000101473|ENST00000217455|ACOT8,ENSG00000101473|ENST00000481938|ACOT8	22.1824	13.444	12.9844	6.66746	9.18765	6.11169	30.0186	16.5058	16.9228
ACOT9	ENSG00000123130|ENST00000336430|ACOT9,ENSG00000123130|ENST00000379303|ACOT9	86.6955	111.153	98.8233	129.072	129.63	126.903	74.2596	89.8923	56.8795
ACOX1	ENSG00000161533|ENST00000293217|ACOX1,ENSG00000161533|ENST00000301608|ACOX1,ENSG00000161533|ENST00000588968|ACOX1	41.6647	9.92684	12.7675	5.40143	5.92635	4.30277	49.3058	17.028	12.5048
ACOX2	ENSG00000168306|ENST00000302819|ACOX2	12.5303	9.78903	9.358	4.35374	7.5557	6.23532	15.7913	14.9079	8.25078
ACOX3	ENSG00000087008|ENST00000413009|ACOX3,ENSG00000087008|ENST00000503233|ACOX3	66.5875	61.5861	54.4677	43.8738	55.8966	43.0721	74.4917	60.6412	25.3374
ACOXL	ENSG00000153093|ENST00000340561|ACOXL,ENSG00000153093|ENST00000389811|ACOXL,ENSG00000153093|ENST00000439055|ACOXL	15.1836	8.7193	10.7715	4.63026	6.61708	4.47354	23.4804	13.8094	8.84091
ACP1	ENSG00000143727|ENST00000272065|ACP1,ENSG00000143727|ENST00000272067|ACP1	88.0203	160.446	148.072	245.866	183.288	240.375	53.3762	75.981	91.4423
ACP2	ENSG00000134575|ENST00000256997|ACP2,ENSG00000134575|ENST00000530453|ACP2	58.4378	27.1647	32.9126	10.9035	21.0185	15.2303	74.8817	40.4627	37.7501
ACP5	ENSG00000102575|ENST00000433365|ACP5	106.591	56.1807	66.4004	55.8591	55.052	45.9989	32.8844	26.2405	42.0148
ACP6	ENSG00000162836|ENST00000583509|ACP6	36.7872	30.2369	36.4288	15.9563	23.753	13.6079	30.4086	27.9997	27.7105
ACP7	ENSG00000183760|ENST00000331256|ACP7	6.87737	2.0893	2.0509	1.39467	2.22962	1.45809	3.50393	2.28487	2.65221
ACPP	ENSG00000014257|ENST00000336375|ACPP,ENSG00000014257|ENST00000351273|ACPP	4.13141	1.45985	1.58401	1.87157	1.60933	2.03472	4.59713	2.83508	0.804735
ACRC	ENSG00000147174|ENST00000373695|ACRC	10.4129	5.27147	8.54627	4.45582	5.40385	3.93433	9.37277	2.8457	15.2295
ACRV1	ENSG00000134940|ENST00000533904|ACRV1	875.627	328.095	271.936	59.2315	513.385	162.196	155.582	548.74	335.129
ACSBG1	ENSG00000103740|ENST00000258873|ACSBG1,ENSG00000103740|ENST00000559114|ACSBG1,ENSG00000103740|ENST00000560817|ACSBG1	18.3743	9.38542	11.1245	3.51651	5.60619	3.94451	31.3371	19.8848	20.03
ACSBG2	ENSG00000130377|ENST00000586696|ACSBG2,ENSG00000130377|ENST00000588304|ACSBG2,ENSG00000130377|ENST00000588485|ACSBG2,ENSG00000130377|ENST00000591738|ACSBG2	41.9349	30.2041	30.9149	22.9306	33.0792	26.9916	39.944	37.7422	42.2622
ACSF2	ENSG00000167107|ENST00000300441|ACSF2	3.78755	0.793334	0.93246	1.48546	0.39016	0.990744	5.49973	2.3288	1.51062
ACSF3	ENSG00000176715|ENST00000614302|ACSF3	7.91401	1.43461	1.79869	1.82354	3.26161	1.19408	6.72618	8.98306	1.09268
ACSL1	ENSG00000151726|ENST00000503407|ACSL1,ENSG00000151726|ENST00000504342|ACSL1	36.633	27.6478	31.1769	22.7575	24.3513	23.8488	38.703	49.1002	41.6315
ACSL3	ENSG00000123983|ENST00000392066|ACSL3	1.68641	1.30321	1.36138	1.08841	0.957113	1.27951	4.23679	2.14186	0.893161
ACSL4	ENSG00000068366|ENST00000340800|ACSL4,ENSG00000068366|ENST00000348502|ACSL4,ENSG00000068366|ENST00000508092|ACSL4	23.3218	17.8254	16.1407	8.36581	10.3906	9.76892	24.9581	14.0493	34.7906
ACSL5	ENSG00000197142|ENST00000356116|ACSL5,ENSG00000197142|ENST00000393081|ACSL5	0	0.901651	0	0.819319	0.789286	0.74892	0	0	2.28924
ACSL6	ENSG00000164398|ENST00000296869|ACSL6,ENSG00000164398|ENST00000379246|ACSL6,ENSG00000164398|ENST00000379264|ACSL6	13.5612	6.3021	6.73456	4.11938	3.87284	3.65702	42.1971	15.0797	4.75406
ACSM3	ENSG00000005187|ENST00000289416|ACSM3,ENSG00000005187|ENST00000562251|ACSM3	11.814	10.1723	10.0787	4.93609	10.6582	6.203	10.005	11.095	8.34823
ACSS1	ENSG00000154930|ENST00000323482|ACSS1,ENSG00000154930|ENST00000376726|ACSS1,ENSG00000154930|ENST00000432802|ACSS1,ENSG00000154930|ENST00000537502|ACSS1	18.9875	9.90616	12.2241	7.15635	8.51994	6.96278	7.18791	21.345	33.2098
ACSS2	ENSG00000131069|ENST00000253382|ACSS2,ENSG00000131069|ENST00000360596|ACSS2,ENSG00000131069|ENST00000484354|ACSS2	43.5958	26.2749	28.2111	13.9563	19.6219	16.6676	63.62	26.9274	33.5218
ACSS3	ENSG00000111058|ENST00000261206|ACSS3,ENSG00000111058|ENST00000548058|ACSS3	12.0354	3.73616	5.50366	3.44884	5.03507	5.76196	8.52083	10.0764	3.88817
ACTA1	ENSG00000143632|ENST00000366683|ACTA1,ENSG00000143632|ENST00000366684|ACTA1	1944.97	1056.01	1824.42	1224.76	1092.9	1204.7	1401.92	2145.69	6811.34
ACTA2	ENSG00000107796|ENST00000224784|ACTA2,ENSG00000107796|ENST00000415557|ACTA2	536.487	209.798	350.021	114.69	116.457	108.704	280.556	522.932	831.482
ACTB	ENSG00000075624|ENST00000331789|ACTB,ENSG00000075624|ENST00000417101|ACTB,ENSG00000075624|ENST00000425660|ACTB,ENSG00000075624|ENST00000432588|ACTB	166.004	110.628	126.032	67.8693	111.762	68.7405	131.112	123.059	132.949
ACTBL2	ENSG00000169067|ENST00000423391|ACTBL2	0	0	0	0	0	0	0	11.3314	0
ACTC1	ENSG00000159251|ENST00000290378|ACTC1	1877.12	769.413	1409.34	502.285	469.797	596.192	1276.54	2009.08	5249.45
ACTG1	ENSG00000184009|ENST00000570382|ACTG1,ENSG00000184009|ENST00000571691|ACTG1,ENSG00000184009|ENST00000571721|ACTG1,ENSG00000184009|ENST00000572105|ACTG1,ENSG00000184009|ENST00000575659|ACTG1,ENSG00000184009|ENST00000615544|ACTG1	3095.39	2464.4	2819.25	1651.54	2932.31	1812.32	2412.13	2127.01	2228.39
ACTG2	ENSG00000163017|ENST00000409731|ACTG2	2227.82	950.213	1793.6	501.931	427.785	566.934	1341.07	2454.4	5791.33
ACTL6A	ENSG00000136518|ENST00000429709|ACTL6A	53.7616	91.4053	90.8074	58.8705	81.0235	58.5594	53.2358	62.6292	45.1562
ACTL6B	ENSG00000077080|ENST00000160382|ACTL6B	6.1219	2.08952	2.97699	2.41443	1.32873	2.6882	18.996	6.69099	2.89364
ACTL7A	ENSG00000187003|ENST00000333999|ACTL7A	0	0	0	0.740489	0	0	0	0	15.5259
ACTL7B	ENSG00000148156|ENST00000374667|ACTL7B	0	0	1.15719	0	0	0	0	0	2.81071
ACTN1	ENSG00000072110|ENST00000193403|ACTN1,ENSG00000072110|ENST00000376839|ACTN1,ENSG00000072110|ENST00000538545|ACTN1,ENSG00000072110|ENST00000555075|ACTN1	133.198	62.851	78.7128	49.4657	56.9756	50.5139	84.5204	121.942	264.784
ACTN2	ENSG00000077522|ENST00000366578|ACTN2,ENSG00000077522|ENST00000542672|ACTN2,ENSG00000077522|ENST00000546208|ACTN2	512.495	197.238	272.013	105.622	103.313	95.5511	261.712	597.287	810.076
ACTN3	ENSG00000248746|ENST00000513398|ACTN3	1323.03	460.273	644.631	238.557	169.687	187.592	710.969	1387.92	1441.21
ACTN4	ENSG00000130402|ENST00000252699|ACTN4,ENSG00000130402|ENST00000586538|ACTN4	164.153	108.329	123.202	43.9011	73.527	51.5047	92.9367	75.3953	147.944
ACTR10	ENSG00000131966|ENST00000254286|ACTR10,ENSG00000131966|ENST00000545307|ACTR10	103.229	41.8954	54.7858	30.9017	34.3999	32.3888	142.17	75.7996	74.4165
ACTR1A	ENSG00000138107|ENST00000369905|ACTR1A,ENSG00000138107|ENST00000636707|ACTR1A	259.534	346.329	272.129	246.71	279.161	286.339	352.823	223.138	110.285
ACTR1B	ENSG00000115073|ENST00000289228|ACTR1B	164.95	130.115	153.648	83.5465	89.7437	83.2008	218.165	105.481	124.905
ACTR2	ENSG00000138071|ENST00000260641|ACTR2,ENSG00000138071|ENST00000542850|ACTR2	193.254	118.88	144.333	72.0184	101.941	75.8517	166.964	108.35	128.252
ACTR3	ENSG00000115091|ENST00000263238|ACTR3,ENSG00000115091|ENST00000446821|ACTR3,ENSG00000115091|ENST00000535589|ACTR3	391.923	546.873	498.285	467.999	597.853	514.363	261.323	291.682	224.509
ACTR3B	ENSG00000133627|ENST00000256001|ACTR3B,ENSG00000133627|ENST00000377776|ACTR3B	2.35206	3.2206	2.57217	1.23258	2.38119	1.35419	1.9891	6.80445	3.13583
ACTR5	ENSG00000101442|ENST00000243903|ACTR5	7.74455	4.91006	5.06251	2.87468	3.78423	2.20502	7.06646	7.92352	4.59271
ACTR6	ENSG00000075089|ENST00000188312|ACTR6,ENSG00000075089|ENST00000552064|ACTR6	51.6162	105.463	94.0566	142.91	119.618	126.391	42.8779	56.6361	64.0686
ACTR8	ENSG00000113812|ENST00000335754|ACTR8	17.4956	22.617	20.1552	10.4444	18.3817	11.3136	23.1465	19.3985	13.9573
ACVR1	ENSG00000115170|ENST00000434821|ACVR1	46.8935	50.5312	48.5534	48.6104	57.962	52.2033	54.4767	40.1829	24.4719
ACVR1B	ENSG00000135503|ENST00000257963|ACVR1B,ENSG00000135503|ENST00000415850|ACVR1B	42.7305	21.599	29.6188	14.8464	15.5548	14.367	57.3196	24.3837	40.5882
ACVR2A	ENSG00000121989|ENST00000404590|ACVR2A	30.5873	27.7058	25.3416	21.5258	22.9089	21.5449	43.5436	29.2143	23.7283
ACVR2B	ENSG00000114739|ENST00000352511|ACVR2B	25.7639	13.3133	13.9719	12.5217	10.6959	11.8337	45.9968	23.3159	15.9868
ACVRL1	ENSG00000139567|ENST00000388922|ACVRL1	21.6948	7.18232	8.77578	5.96791	5.74748	3.95255	13.3092	5.39982	3.39972
ACY1	ENSG00000243989|ENST00000404366|ACY1,ENSG00000243989|ENST00000636556|ACY1	12.937	4.40633	6.69628	2.54573	2.06256	1.81553	21.3082	7.54848	10.17
ACY3	ENSG00000132744|ENST00000255082|ACY3,ENSG00000132744|ENST00000529256|ACY3	123.797	59.4878	81.0585	30.6739	51.1886	35.4033	44.1648	22.0303	19.6706
ACYP1	ENSG00000119640|ENST00000555463|ACYP1,ENSG00000119640|ENST00000555694|ACYP1	77.3891	77.9925	77.3469	93.7817	50.2181	71.7846	135.553	89.4745	31.6272
ACYP2	ENSG00000170634|ENST00000394666|ACYP2	0	1.77856	0	4.30686	1.55558	3.45268	1.85422	3.09303	0
ADA	ENSG00000196839|ENST00000372874|ADA,ENSG00000196839|ENST00000536532|ADA,ENSG00000196839|ENST00000537820|ADA	13.1059	7.65131	6.29255	6.88813	3.03294	4.14498	17.9698	7.62972	1.37538
ADAD1	ENSG00000164113|ENST00000388724|ADAD1,ENSG00000164113|ENST00000446706|ADAD1	0	1.76009	0.919831	0	0	0	0	0	2.23437
ADAL	ENSG00000168803|ENST00000562188|ADAL,ENSG00000168803|ENST00000610420|ADAL	9.92984	8.32724	9.82379	8.17528	9.26282	5.80399	9.76248	9.91244	6.254
ADAM10	ENSG00000137845|ENST00000260408|ADAM10,ENSG00000137845|ENST00000558004|ADAM10	170.16	145.08	140.546	69.784	108.514	76.3039	159.913	126.496	94.1351
ADAM11	ENSG00000073670|ENST00000200557|ADAM11,ENSG00000073670|ENST00000535346|ADAM11,ENSG00000073670|ENST00000587773|ADAM11	20.5632	5.27608	5.21289	4.63399	3.46002	5.53754	71.4394	14.5896	13.1768
ADAM12	ENSG00000148848|ENST00000368676|ADAM12,ENSG00000148848|ENST00000368679|ADAM12,ENSG00000148848|ENST00000448723|ADAM12	0.98697	1.42307	2.23967	1.58326	1.29389	1.78611	2.44874	2.20343	3.39827
ADAM15	ENSG00000143537|ENST00000360674|ADAM15,ENSG00000143537|ENST00000526491|ADAM15,ENSG00000143537|ENST00000529473|ADAM15	3.34513	0.404785	1.50265	0.723407	0.790192	0.43993	5.20655	0.908766	1.97576
ADAM17	ENSG00000151694|ENST00000310823|ADAM17	109.26	63.6486	81.0956	47.894	64.4107	45.3151	110.476	88.7278	53.444
ADAM19	ENSG00000135074|ENST00000257527|ADAM19,ENSG00000135074|ENST00000517374|ADAM19,ENSG00000135074|ENST00000517905|ADAM19	7.12956	5.90988	8.83633	5.11935	4.84383	7.32324	4.81469	3.12826	10.1134
ADAM21	ENSG00000139985|ENST00000603540|ADAM21	0	5.51962	2.88515	0	0	2.28955	0	3.59519	0
ADAM22	ENSG00000008277|ENST00000265727|ADAM22,ENSG00000008277|ENST00000398204|ADAM22,ENSG00000008277|ENST00000413139|ADAM22	7.75811	1.75725	1.62007	1.30205	1.18618	1.33391	20.975	4.22864	1.85345
ADAM23	ENSG00000114948|ENST00000264377|ADAM23	26.547	6.03148	5.57286	3.49002	2.14017	2.12029	78.4763	13.1445	9.44483
ADAM28	ENSG00000042980|ENST00000265769|ADAM28	19.858	5.73041	5.78754	5.5494	5.67855	4.92929	7.76008	4.72221	11.154
ADAM29	ENSG00000168594|ENST00000618444|ADAM29	12.0911	3.96012	5.23622	2.84315	2.60033	1.64429	6.98692	5.16114	6.91249
ADAM32	ENSG00000197140|ENST00000522506|ADAM32	3.07239	0	0	0.876588	0	0	0	0	0
ADAM7	ENSG00000069206|ENST00000380789|ADAM7	0	1.3972	0	0	0	0	0	0	1.77374
ADAM8	ENSG00000151651|ENST00000445355|ADAM8	44.5347	10.8269	16.0686	12.8931	12.1701	9.38522	10.1738	2.09328	6.70512
ADAM9	ENSG00000168615|ENST00000468065|ADAM9,ENSG00000168615|ENST00000481873|ADAM9,ENSG00000168615|ENST00000487273|ADAM9	16.3205	7.21571	5.97679	3.42305	3.47038	3.265	11.1051	5.93536	14.2484
ADAMTS1	ENSG00000154734|ENST00000284984|ADAMTS1	27.2748	7.60421	9.08407	6.69528	9.60886	14.3088	5.82859	3.78137	9.43444
ADAMTS10	ENSG00000142303|ENST00000270328|ADAMTS10,ENSG00000142303|ENST00000595838|ADAMTS10,ENSG00000142303|ENST00000596851|ADAMTS10	1.98716	0.707646	0.652372	1.17159	0.691565	0.727628	2.27675	1.30327	1.05683
ADAMTS12	ENSG00000151388|ENST00000352040|ADAMTS12,ENSG00000151388|ENST00000504830|ADAMTS12,ENSG00000151388|ENST00000515401|ADAMTS12	5.29011	2.72003	3.31555	3.15551	2.24888	2.26417	5.43112	5.71693	2.68558
ADAMTS13	ENSG00000160323|ENST00000355699|ADAMTS13,ENSG00000160323|ENST00000356589|ADAMTS13,ENSG00000160323|ENST00000371910|ADAMTS13,ENSG00000160323|ENST00000371929|ADAMTS13	14.322	5.91013	6.84087	5.26064	5.77575	5.01607	9.32699	10.5069	14.9314
ADAMTS14	ENSG00000138316|ENST00000373207|ADAMTS14,ENSG00000138316|ENST00000373208|ADAMTS14	6.7188	2.11125	2.94104	4.12826	2.79251	1.84785	13.2779	5.79136	2.26776
ADAMTS15	ENSG00000166106|ENST00000299164|ADAMTS15	1.18729	0.372939	0.97433	0.508143	0	0.465092	1.4596	0.729424	0.710147
ADAMTS16	ENSG00000145536|ENST00000274181|ADAMTS16,ENSG00000145536|ENST00000511368|ADAMTS16	9.392	1.57395	2.67224	0.803796	0.946147	0.736999	7.99295	8.59836	15.2349
ADAMTS17	ENSG00000140470|ENST00000268070|ADAMTS17	5.66096	0.437374	0.731144	0.952999	0.994294	0.43692	4.5787	2.45356	0.610737
ADAMTS18	ENSG00000140873|ENST00000282849|ADAMTS18,ENSG00000140873|ENST00000449265|ADAMTS18	0.912478	1.14635	0.898545	0	0	0.476325	1.34684	1.12086	0.363812
ADAMTS19	ENSG00000145808|ENST00000274487|ADAMTS19	5.94706	6.08299	4.15606	6.58965	2.59293	7.13297	4.93107	1.31103	4.19575
ADAMTS2	ENSG00000087116|ENST00000251582|ADAMTS2	5.13042	2.20791	3.53104	1.81916	1.3042	2.23318	5.54839	3.65687	5.5372
ADAMTS20	ENSG00000173157|ENST00000389420|ADAMTS20,ENSG00000173157|ENST00000553158|ADAMTS20	3.87219	2.29437	2.77853	2.88787	1.18545	1.43243	4.15552	4.82989	2.97874
ADAMTS3	ENSG00000156140|ENST00000622135|ADAMTS3	21.8994	7.65188	10.5142	8.0115	5.38274	5.25902	35.2981	12.9751	8.87999
ADAMTS4	ENSG00000158859|ENST00000367996|ADAMTS4	42.5164	13.5555	17.5958	14.8636	9.02946	13.5929	37.9549	6.9561	20.4869
ADAMTS5	ENSG00000154736|ENST00000284987|ADAMTS5	17.5178	19.6672	19.5145	25.1131	20.3195	20.9993	14.9882	12.6661	8.00563
ADAMTS6	ENSG00000049192|ENST00000381055|ADAMTS6	3.75209	1.58367	2.64742	1.5337	1.70789	1.62577	2.72239	1.72162	1.60828
ADAMTS7	ENSG00000136378|ENST00000388820|ADAMTS7	8.20271	0.76472	1.24287	1.31147	1.18876	0.707265	9.95882	2.77113	2.37297
ADAMTS8	ENSG00000134917|ENST00000257359|ADAMTS8	1.41771	0.334068	1.57076	0.758365	0.584329	0.694935	8.87949	2.83234	6.14912
ADAMTS9	ENSG00000163638|ENST00000295903|ADAMTS9,ENSG00000163638|ENST00000481060|ADAMTS9,ENSG00000163638|ENST00000498707|ADAMTS9	3.97045	1.50209	2.41833	1.58722	1.33482	1.5173	3.42376	2.60223	1.65673
ADAMTSL1	ENSG00000178031|ENST00000276935|ADAMTSL1,ENSG00000178031|ENST00000327883|ADAMTSL1,ENSG00000178031|ENST00000380545|ADAMTSL1,ENSG00000178031|ENST00000380548|ADAMTSL1,ENSG00000178031|ENST00000380566|ADAMTSL1,ENSG00000178031|ENST00000636209|ADAMTSL1	2.57679	0.993403	0.115345	0.300765	0.289703	0.275349	3.10955	1.72719	1.68144
ADAMTSL2	ENSG00000197859|ENST00000393060|ADAMTSL2,ENSG00000197859|ENST00000393061|ADAMTSL2	5.09989	3.05958	3.91388	3.54274	2.97523	2.8844	5.85559	3.93684	4.71571
ADAMTSL3	ENSG00000156218|ENST00000286744|ADAMTSL3	7.84918	0.0948639	0.693777	0.344485	0.49764	0.631841	4.44596	1.98023	0.722536
ADAMTSL4	ENSG00000143382|ENST00000271643|ADAMTSL4,ENSG00000143382|ENST00000369041|ADAMTSL4	3.36978	0.396982	0.829657	0.360532	0	0.660381	4.34746	1.55318	1.51184
ADAMTSL5	ENSG00000185761|ENST00000330475|ADAMTSL5,ENSG00000185761|ENST00000585804|ADAMTSL5	2.67834	0.420724	0.219809	0.382063	0.919967	1.92512	2.63195	2.19495	3.20452
ADAP1	ENSG00000105963|ENST00000265846|ADAP1,ENSG00000105963|ENST00000617043|ADAP1	8.35323	3.4712	3.40517	3.17466	3.64376	2.77284	9.99832	3.2316	10.1785
ADAR	ENSG00000160710|ENST00000368471|ADAR,ENSG00000160710|ENST00000529168|ADAR	67.61	47.8819	62.6057	35.6946	43.7409	39.6616	54.1412	31.225	48.533
ADARB1	ENSG00000197381|ENST00000348831|ADARB1,ENSG00000197381|ENST00000629643|ADARB1	8.58453	3.90306	5.46207	3.0539	2.95843	2.76653	21.6689	7.87296	4.46389
ADARB2	ENSG00000185736|ENST00000381312|ADARB2	0.980875	0	0	0	0	0	5.42455	0.301362	0.58673
ADAT1	ENSG00000065457|ENST00000307921|ADAT1	4.11147	3.5885	2.99948	2.86715	2.76134	1.55316	11.2165	8.61349	4.00872
ADAT2	ENSG00000189007|ENST00000237283|ADAT2,ENSG00000189007|ENST00000606514|ADAT2	2.26983	2.13953	2.05285	1.90273	1.71792	1.43591	2.86502	1.90807	2.35569
ADAT3	ENSG00000213638|ENST00000329478|ADAT3	16.6756	23.5752	23.7318	24.6259	28.4122	22.17	14.9832	16.8755	12.0439
ADCK1	ENSG00000063761|ENST00000238561|ADCK1,ENSG00000063761|ENST00000341211|ADCK1,ENSG00000063761|ENST00000556048|ADCK1,ENSG00000063761|ENST00000557501|ADCK1	4.06259	1.11166	0.387193	0.560829	0.540169	0.102761	2.51119	1.28881	3.13597
ADCK2	ENSG00000133597|ENST00000072869|ADCK2	0.986101	0.619609	0	0	0	0	0	0	11.4051
ADCK5	ENSG00000173137|ENST00000308860|ADCK5	47.1004	21.6877	32.1512	18.4543	21.5467	16.916	48.6285	27.4023	35.603
ADCY1	ENSG00000164742|ENST00000297323|ADCY1,ENSG00000164742|ENST00000621543|ADCY1	2.10458	0.330426	0.690764	0.600593	0.289294	0.274398	0.518211	1.29194	0
ADCY2	ENSG00000078295|ENST00000338316|ADCY2	2.53802	0.769544	0.818096	0.718309	0.724999	0.386503	2.87198	0.712635	1.02614
ADCY3	ENSG00000138031|ENST00000260600|ADCY3	10.9753	4.75358	4.57698	1.18809	1.79294	2.32773	36.2638	8.87658	7.21752
ADCY4	ENSG00000129467|ENST00000418030|ADCY4	2.51358	2.05534	1.40604	0.204606	0.562299	0.863012	1.99654	0.671038	6.73827
ADCY5	ENSG00000173175|ENST00000462833|ADCY5,ENSG00000173175|ENST00000466617|ADCY5	6.24341	0.379665	1.68597	1.89611	0.747079	0.631857	15.4332	2.59994	1.68686
ADCY6	ENSG00000174233|ENST00000307885|ADCY6,ENSG00000174233|ENST00000357869|ADCY6	2.01055	0.189474	0.197998	1.03254	0	0.945363	3.85471	0.741239	0.72158
ADCY7	ENSG00000121281|ENST00000254235|ADCY7	13.647	2.88924	3.51435	3.69198	3.50314	2.65468	15.0684	3.17867	2.4439
ADCY8	ENSG00000155897|ENST00000286355|ADCY8,ENSG00000155897|ENST00000377928|ADCY8	6.98528	3.11028	3.86437	2.00944	1.81298	1.72592	7.59028	3.71623	3.02345
ADCY9	ENSG00000162104|ENST00000294016|ADCY9	14.4566	5.62703	7.43794	3.90134	4.56676	3.77568	22.9214	7.83702	8.83091
ADCYAP1	ENSG00000141433|ENST00000579794|ADCYAP1	10.8225	9.73454	13.9949	5.86847	4.15377	6.67494	34.5613	12.1902	8.99612
ADCYAP1R1	ENSG00000078549|ENST00000304166|ADCYAP1R1,ENSG00000078549|ENST00000409363|ADCYAP1R1,ENSG00000078549|ENST00000436116|ADCYAP1R1,ENSG00000078549|ENST00000614107|ADCYAP1R1	47.0705	22.7247	32.4702	15.4744	14.929	14.8468	118.792	45.1752	21.2638
ADD1	ENSG00000087274|ENST00000264758|ADD1,ENSG00000087274|ENST00000355842|ADD1,ENSG00000087274|ENST00000398129|ADD1,ENSG00000087274|ENST00000446856|ADD1,ENSG00000087274|ENST00000513328|ADD1	23.5314	12.07	13.1242	6.3094	9.4972	6.39887	32.0251	21.2309	11.078
ADD2	ENSG00000075340|ENST00000407644|ADD2	6.63908	1.95699	2.64273	1.49035	0.968478	1.21434	14.0535	4.31181	2.27169
ADD3	ENSG00000148700|ENST00000277900|ADD3,ENSG00000148700|ENST00000356080|ADD3	16.0526	8.8189	9.06518	5.66346	5.87457	5.79355	29.2495	14.033	9.52699
ADGB	ENSG00000118492|ENST00000397944|ADGB	7.00692	2.48331	5.00881	0.483609	1.11781	0.975494	10.9987	3.19656	2.29903
ADGRA1	ENSG00000197177|ENST00000392607|ADGRA1	2.58497	1.10794	1.41639	0.181897	0.613125	0.250215	4.74645	1.83227	0.381172
ADGRA2	ENSG00000020181|ENST00000412232|ADGRA2	5.55351	0.844401	0.793982	1.37984	0.959735	1.40605	4.02396	1.65248	1.82224
ADGRA3	ENSG00000152990|ENST00000334304|ADGRA3	52.4728	28.3562	41.2577	24.5026	24.6085	20.8108	46.8952	27.6775	25.5972
ADGRB1	ENSG00000181790|ENST00000323289|ADGRB1	5.85	2.41348	3.31065	2.00833	1.59778	1.61762	13.8719	4.30948	3.14323
ADGRB2	ENSG00000121753|ENST00000373658|ADGRB2,ENSG00000121753|ENST00000527361|ADGRB2,ENSG00000121753|ENST00000533175|ADGRB2	2.8436	0.382948	0.545583	1.07458	0.639803	0.521712	8.21252	1.13548	0.574511
ADGRB3	ENSG00000135298|ENST00000238918|ADGRB3,ENSG00000135298|ENST00000546190|ADGRB3	3.54684	1.9451	2.75316	1.11947	0.974401	1.11323	9.67636	3.79338	1.942
ADGRD1	ENSG00000111452|ENST00000261654|ADGRD1,ENSG00000111452|ENST00000335486|ADGRD1,ENSG00000111452|ENST00000535015|ADGRD1,ENSG00000111452|ENST00000543617|ADGRD1	3.28535	0.714609	0.746674	0.648886	0.624962	0.198214	5.58626	1.55353	0.604767
ADGRD2	ENSG00000180264|ENST00000334810|ADGRD2	97.2931	20.5728	37.7569	12.1464	11.1747	9.74179	168.72	44.6703	24.5203
ADGRE1	ENSG00000174837|ENST00000381404|ADGRE1,ENSG00000174837|ENST00000450315|ADGRE1,ENSG00000174837|ENST00000595026|ADGRE1	5.48164	1.84716	1.48827	3.12112	2.72133	2.5068	0.717865	0.268791	4.67617
ADGRE2	ENSG00000127507|ENST00000392965|ADGRE2,ENSG00000127507|ENST00000595208|ADGRE2	8.84222	0.833069	0	0	0	0	3.91694	0	43.3596
ADGRE5	ENSG00000123146|ENST00000357355|ADGRE5,ENSG00000123146|ENST00000358600|ADGRE5	11.5395	5.67674	8.59332	4.70163	6.50147	5.46754	15.4739	6.89257	8.25768
ADGRF1	ENSG00000153292|ENST00000283297|ADGRF1	0	0.601786	0	1.0937	0	1.99944	0	1.56876	0.763948
ADGRF2	ENSG00000164393|ENST00000296862|ADGRF2,ENSG00000164393|ENST00000398742|ADGRF2	5.1007	0	0.558112	0	0.467275	0	0.836005	2.08922	0.677982
ADGRF3	ENSG00000173567|ENST00000447444|ADGRF3	1.30224	0.982072	0.461724	0.133738	0.601064	0.613182	2.51562	0.576551	0.187
ADGRF5	ENSG00000069122|ENST00000283296|ADGRF5	11.1972	17.3541	11.1992	3.40289	6.43653	8.65023	4.29435	8.45577	18.3799
ADGRG1	ENSG00000205336|ENST00000540164|ADGRG1	5.5378	2.35756	3.51879	3.21056	3.01839	2.80374	18.418	2.52644	5.23732
ADGRG2	ENSG00000173698|ENST00000354791|ADGRG2,ENSG00000173698|ENST00000357991|ADGRG2,ENSG00000173698|ENST00000379873|ADGRG2	10.5027	7.61547	7.47941	6.36124	8.32408	9.42594	3.80869	5.16588	16.1367
ADGRG4	ENSG00000156920|ENST00000370652|ADGRG4	1.34968	0.224512	0.625536	0	0.357306	0	0.535685	0.275305	0.317303
ADGRG5	ENSG00000159618|ENST00000340339|ADGRG5	0.698159	0	0.687572	0.597549	1.72663	1.0948	0	0.858217	0
ADGRG6	ENSG00000112414|ENST00000367608|ADGRG6,ENSG00000112414|ENST00000508295|ADGRG6	13.1717	8.51035	9.74364	7.33473	7.53803	8.84623	8.02089	7.99287	7.29581
ADGRL1	ENSG00000072071|ENST00000340736|ADGRL1,ENSG00000072071|ENST00000361434|ADGRL1	2.79235	0.498761	0.578987	0.452793	0.314936	0.645954	8.95338	1.01222	1.12558
ADGRL2	ENSG00000117114|ENST00000319517|ADGRL2,ENSG00000117114|ENST00000370713|ADGRL2,ENSG00000117114|ENST00000370717|ADGRL2,ENSG00000117114|ENST00000370721|ADGRL2,ENSG00000117114|ENST00000370730|ADGRL2,ENSG00000117114|ENST00000402328|ADGRL2,ENSG00000117114|ENST00000449420|ADGRL2	11.2641	5.76774	7.68965	5.10252	4.84397	5.00956	16.0976	7.95121	6.03739
ADGRL3	ENSG00000150471|ENST00000506700|ADGRL3,ENSG00000150471|ENST00000506746|ADGRL3,ENSG00000150471|ENST00000507625|ADGRL3,ENSG00000150471|ENST00000514157|ADGRL3,ENSG00000150471|ENST00000514591|ADGRL3,ENSG00000150471|ENST00000514996|ADGRL3	3.44692	1.4498	2.19969	0.992877	0.985901	1.08938	6.69536	2.60356	3.23838
ADGRL4	ENSG00000162618|ENST00000370742|ADGRL4	9.1056	4.83569	6.56808	4.71855	4.22832	6.13839	9.82369	3.62732	1.84157
ADGRV1	ENSG00000164199|ENST00000405460|ADGRV1,ENSG00000164199|ENST00000504142|ADGRV1,ENSG00000164199|ENST00000509621|ADGRV1	4.25236	0.508469	1.31262	0.488897	0.601682	0.671884	12.3054	1.48243	1.5947
ADH1A	ENSG00000187758|ENST00000209668|ADH1A	4.67668	2.13286	2.37719	0.903836	1.86542	1.89288	5.78108	4.45104	2.16603
ADH1B	ENSG00000196616|ENST00000305046|ADH1B,ENSG00000196616|ENST00000625860|ADH1B	92.7257	102.366	76.1802	24.6977	52.8927	35.4004	68.2693	30.7998	89.5759
ADH1C	ENSG00000248144|ENST00000515683|ADH1C	13.6202	38.4453	24.4435	23.3286	46.9372	28.1619	4.61192	13.3048	8.37406
ADH4	ENSG00000198099|ENST00000265512|ADH4,ENSG00000198099|ENST00000512499|ADH4	114.12	121.514	97.2455	84.2565	145.868	99.0661	23.4096	317.124	92.1253
ADH5	ENSG00000197894|ENST00000296412|ADH5,ENSG00000197894|ENST00000502590|ADH5,ENSG00000197894|ENST00000626055|ADH5	201.02	236.915	250.242	116.626	233.731	121.634	154.962	224.355	163.171
ADH7	ENSG00000196344|ENST00000209665|ADH7,ENSG00000196344|ENST00000482593|ADH7	31.7391	24.7006	7.16928	22.1806	22.3112	41.3321	5.579	22.5524	11.1487
ADHFE1	ENSG00000147576|ENST00000396621|ADHFE1,ENSG00000147576|ENST00000396623|ADHFE1,ENSG00000147576|ENST00000415254|ADHFE1,ENSG00000147576|ENST00000424777|ADHFE1	4.65067	4.02708	2.76952	1.85127	1.96079	1.99425	4.77968	9.11046	5.88862
ADI1	ENSG00000182551|ENST00000327435|ADI1	25.1252	37.2375	27.1679	46.579	37.6048	41.3711	47.3533	41.4709	26.7653
ADIPOQ	ENSG00000181092|ENST00000444204|ADIPOQ	96.061	97.7499	85.6171	54.5579	77.678	61.9929	43.4404	219.439	120.697
ADIPOR1	ENSG00000159346|ENST00000340990|ADIPOR1	253.204	217	227.841	120.233	225.917	136.276	292.346	273.921	172.709
ADIPOR2	ENSG00000006831|ENST00000357103|ADIPOR2	28.4226	29.7809	22.5263	10.2589	15.6758	10.7731	20.2806	21.5632	11.4039
ADK	ENSG00000156110|ENST00000286621|ADK,ENSG00000156110|ENST00000372734|ADK,ENSG00000156110|ENST00000541550|ADK	42.1881	24.1104	31.4477	11.0695	17.4116	10.452	46.1379	42.1136	44.9337
ADM	ENSG00000148926|ENST00000525063|ADM,ENSG00000148926|ENST00000530439|ADM,ENSG00000148926|ENST00000534464|ADM	6.64321	29.2468	6.63624	4.1415	2.81608	3.57491	2.09706	3.61775	25.4685
ADM2	ENSG00000128165|ENST00000395737|ADM2	0	0	1.35031	0	2.26129	1.07392	4.04683	0	0
ADNP	ENSG00000101126|ENST00000534467|ADNP,ENSG00000101126|ENST00000621696|ADNP	36.2321	30.6081	36.7345	28.6422	26.3082	25.3835	45.8588	25.822	31.2786
ADNP2	ENSG00000101544|ENST00000262198|ADNP2	19.0021	11.1908	15.072	10.6422	12.74	10.3332	30.8769	15.0531	10.5311
ADO	ENSG00000181915|ENST00000373783|ADO	25.2547	9.70909	22.2537	7.96353	6.30054	5.21119	52.8999	20.4246	31.0115
ADORA1	ENSG00000163485|ENST00000337894|ADORA1	9.92876	2.22284	4.40041	1.16839	2.35282	2.23982	41.6827	9.46253	7.42562
ADORA2A	ENSG00000128271|ENST00000436735|ADORA2A,ENSG00000128271|ENST00000444262|ADORA2A	3.387	1.38059	1.71296	1.95863	2.26365	1.93899	3.37172	1.01303	1.42396
ADORA2B	ENSG00000170425|ENST00000304222|ADORA2B	2.12832	0.573205	1.49724	0.780647	0.75184	1.19275	1.79165	1.12163	0.727644
ADORA3	ENSG00000282608|ENST00000241356|ADORA3	1.81243	0	0	0	0	0.709248	1.33819	0	0
ADPGK	ENSG00000159322|ENST00000311669|ADPGK	14.1089	4.62293	4.9947	3.25993	4.22593	3.0611	11.4102	4.85558	5.2016
ADPRH	ENSG00000144843|ENST00000465513|ADPRH,ENSG00000144843|ENST00000481816|ADPRH	7.78509	4.54822	5.51332	2.58822	2.70494	2.80092	6.73227	4.12387	7.83117
ADPRHL1	ENSG00000153531|ENST00000375418|ADPRHL1	3.79329	1.58911	0.830191	2.34471	3.47419	1.81841	0.310511	10.1054	1.00864
ADPRHL2	ENSG00000116863|ENST00000373178|ADPRHL2	67.7017	46.0056	54.2051	26.0542	36.7739	31.2681	62.656	32.0666	46.3385
ADPRM	ENSG00000170222|ENST00000379774|ADPRM,ENSG00000170222|ENST00000609540|ADPRM	4.35816	7.7981	6.18366	6.56666	6.14976	6.31562	6.31289	5.63093	4.59605
ADRA1A	ENSG00000120907|ENST00000380572|ADRA1A,ENSG00000120907|ENST00000380573|ADRA1A	2.85172	1.40801	0.534966	0.581111	1.67904	0.745678	7.80328	1.83667	1.94987
ADRA1D	ENSG00000171873|ENST00000379453|ADRA1D	0	0.559653	1.75458	0.508355	0	0	0.876144	0.729746	0.710453
ADRA2A	ENSG00000150594|ENST00000280155|ADRA2A	5.98602	3.6572	2.72938	1.61283	1.82744	2.52209	12.7383	4.22556	4.37728
ADRA2B	ENSG00000274286|ENST00000620793|ADRA2B	3.53406	0.951736	1.74027	0.648148	1.24851	1.18793	1.11599	0.620713	0.906125
ADRA2C	ENSG00000184160|ENST00000330055|ADRA2C	3.03647	1.11309	0.996846	0.28875	0.973338	1.05877	6.95874	3.73375	3.6334
ADRB1	ENSG00000043591|ENST00000369295|ADRB1	4.50125	2.40643	4.68653	1.51012	2.47626	3.73375	2.3662	1.89781	5.92338
ADRB2	ENSG00000169252|ENST00000305988|ADRB2	46.0676	44.0503	46.0231	23.0939	26.174	33.5725	33.2007	22.5766	42.378
ADRB3	ENSG00000188778|ENST00000345060|ADRB3	0	0	0	0	0	1.20019	2.26251	1.88284	3.6668
ADRM1	ENSG00000130706|ENST00000253003|ADRM1	132.96	103.262	109.32	33.0915	64.3923	39.87	118.393	91.5253	121.007
ADSL	ENSG00000239900|ENST00000216194|ADSL,ENSG00000239900|ENST00000623063|ADSL	65.6507	32.2214	47.0577	17.4013	24.8758	16.1651	45.4964	65.0788	75.5709
ADSS	ENSG00000035687|ENST00000366535|ADSS	72.1027	47.7715	44.816	23.8542	26.8133	26.3473	81.8604	85.5821	77.6537
ADSSL1	ENSG00000185100|ENST00000330877|ADSSL1	83.6197	68.3742	79.5019	41.6927	41.6173	41.0979	40.8195	105.513	145.262
ADTRP	ENSG00000111863|ENST00000229583|ADTRP,ENSG00000111863|ENST00000414691|ADTRP	0.626057	0.70815	1.84976	1.17879	0.412838	1.37518	1.29135	1.6951	1.34842
AEBP1	ENSG00000106624|ENST00000223357|AEBP1	21.7549	4.5601	8.03692	6.7016	5.63968	4.12447	8.74258	5.59137	9.98017
AEBP2	ENSG00000139154|ENST00000266508|AEBP2	25.4072	20.3446	23.3884	15.1961	14.3005	15.3511	36.9956	25.7387	21.68
AEN	ENSG00000181026|ENST00000332810|AEN	19.5417	15.2004	15.2086	12.3972	16.4452	12.6523	17.1111	8.56362	17.9108
AES	ENSG00000104964|ENST00000586839|AES	121.459	104.568	109.001	56.4645	75.7797	55.855	182.349	129.342	93.8739
AFAP1	ENSG00000196526|ENST00000358461|AFAP1,ENSG00000196526|ENST00000420658|AFAP1	18.2328	9.11367	12.2336	7.96273	8.31095	6.76348	30.197	15.7391	7.9164
AFAP1L1	ENSG00000157510|ENST00000296721|AFAP1L1	5.73286	2.15917	2.806	2.87568	2.01208	1.98073	4.90808	3.3735	2.62602
AFAP1L2	ENSG00000169129|ENST00000304129|AFAP1L2,ENSG00000169129|ENST00000369271|AFAP1L2,ENSG00000169129|ENST00000419268|AFAP1L2	4.16088	1.71208	1.77493	1.39134	1.0041	1.79065	6.37017	3.33432	4.11971
AFDN	ENSG00000130396|ENST00000351017|AFDN,ENSG00000130396|ENST00000400822|AFDN,ENSG00000130396|ENST00000447894|AFDN,ENSG00000130396|ENST00000515794|AFDN	1.88649	1.20326	1.31212	1.14021	0.834993	0.901622	2.10866	1.02038	1.60372
AFF1	ENSG00000172493|ENST00000307808|AFF1,ENSG00000172493|ENST00000395146|AFF1	8.59908	4.05431	3.14584	3.25725	3.06705	1.98841	10.0042	5.98712	3.08903
AFF2	ENSG00000155966|ENST00000286437|AFF2,ENSG00000155966|ENST00000342251|AFF2,ENSG00000155966|ENST00000370457|AFF2,ENSG00000155966|ENST00000370460|AFF2	2.55347	0.782262	0.188614	0.928785	0.789275	0.550925	5.36149	1.02046	0.22916
AFF3	ENSG00000144218|ENST00000317233|AFF3	8.56738	4.7817	5.44015	2.7014	3.438	1.7688	14.6148	9.01	6.99538
AFF4	ENSG00000072364|ENST00000378595|AFF4	13.8929	5.17123	4.05208	3.67411	2.50637	2.62059	18.0309	10.3399	4.4239
AFG3L2	ENSG00000141385|ENST00000269143|AFG3L2	37.1616	26.5471	31.1353	15.0454	17.2662	13.9266	33.3411	27.4483	36.9078
AFM	ENSG00000079557|ENST00000226355|AFM	0	0	0	2.63664	0	2.40502	0	0	0
AFMID	ENSG00000183077|ENST00000409257|AFMID	10.023	8.80332	7.85212	4.4841	10.703	4.2883	11.7482	26.8901	16.6266
AFP	ENSG00000081051|ENST00000226359|AFP	0	0	0	0	0	0	3.23655	5.37796	0
AFTPH	ENSG00000119844|ENST00000238856|AFTPH,ENSG00000119844|ENST00000409183|AFTPH	11.2011	10.6853	10.735	8.53469	9.41421	8.38759	13.4018	8.56887	7.73885
AGA	ENSG00000038002|ENST00000264595|AGA	11.162	14.9331	12.6711	15.5974	16.8922	19.266	5.56641	9.90576	8.17034
AGAP1	ENSG00000157985|ENST00000304032|AGAP1	0.492896	0.118864	0.124186	0.15696	0.051962	0.148439	1.22383	0.225563	0.14403
AGAP2	ENSG00000135439|ENST00000257897|AGAP2,ENSG00000135439|ENST00000547588|AGAP2	6.89669	2.45782	1.90521	2.15941	1.73305	2.90415	23.2887	4.86144	2.4155
AGAP3	ENSG00000133612|ENST00000397238|AGAP3,ENSG00000133612|ENST00000461065|AGAP3,ENSG00000133612|ENST00000467724|AGAP3,ENSG00000133612|ENST00000473312|AGAP3	6.19572	2.13476	3.45082	1.82846	1.51443	1.54226	14.0476	4.57089	4.19322
AGBL2	ENSG00000165923|ENST00000528244|AGBL2,ENSG00000165923|ENST00000532595|AGBL2	1.91495	0	0	0	0	0	4.70896	0.784254	0
AGBL3	ENSG00000146856|ENST00000275763|AGBL3	0.724551	0.682883	1.78391	0.31007	0.298654	0.284037	2.67024	0.445317	0.86688
AGBL4	ENSG00000186094|ENST00000334103|AGBL4,ENSG00000186094|ENST00000371836|AGBL4,ENSG00000186094|ENST00000416121|AGBL4	1.4039	1.32313	0.790048	1.02995	0.33068	0.157224	3.54826	1.9721	0.479895
AGBL5	ENSG00000084693|ENST00000323064|AGBL5,ENSG00000084693|ENST00000360131|AGBL5	12.854	4.0077	4.80607	3.46319	3.48241	2.0083	27.0822	10.0268	7.05011
AGFG1	ENSG00000173744|ENST00000373671|AGFG1,ENSG00000173744|ENST00000409315|AGFG1,ENSG00000173744|ENST00000409979|AGFG1,ENSG00000173744|ENST00000458212|AGFG1	19.3668	15.1394	16.492	9.41159	13.1148	10.4383	15.538	14.5175	11.9757
AGFG2	ENSG00000106351|ENST00000300176|AGFG2,ENSG00000106351|ENST00000429987|AGFG2	2.92354	0.807725	0.793797	0.776088	0.664773	0.632713	5.04984	2.29326	1.08506
AGGF1	ENSG00000164252|ENST00000312916|AGGF1	68.383	55.1213	72.6286	37.0799	47.375	38.6805	69.4776	41.8241	76.3605
AGK	ENSG00000006530|ENST00000355413|AGK	104.213	154.234	145.002	99.7441	117.076	109.396	130.571	120.954	92.0684
AGL	ENSG00000162688|ENST00000294724|AGL	30.9984	19.1394	21.7613	17.4368	15.809	18.446	45.0481	54.1474	29.0827
AGMAT	ENSG00000116771|ENST00000375826|AGMAT	31.7086	11.5593	18.9789	8.69609	8.66407	9.62061	16.2602	25.8495	61.2104
AGO1	ENSG00000092847|ENST00000373206|AGO1	1.82964	0.265297	0.138606	1.20461	0.464096	0.551755	5.39417	0.692023	0.336779
AGO2	ENSG00000123908|ENST00000220592|AGO2,ENSG00000123908|ENST00000519980|AGO2	6.47593	3.37711	2.67461	6.59753	5.01153	4.99757	8.94137	5.03112	2.11016
AGO3	ENSG00000126070|ENST00000246314|AGO3,ENSG00000126070|ENST00000373191|AGO3	2.65004	1.19463	1.58865	1.28196	1.04474	1.62676	1.86758	0.424989	0.551458
AGO4	ENSG00000134698|ENST00000373210|AGO4	13.8122	9.53154	12.0032	8.0829	8.63103	8.46712	27.0049	10.4369	17.6098
AGPAT1	ENSG00000204310|ENST00000336984|AGPAT1	16.3334	7.0767	8.70295	5.27973	5.34831	4.8247	25.5445	10.8565	8.84936
AGPAT2	ENSG00000169692|ENST00000538402|AGPAT2	20.4661	26.6675	15.4838	18.9225	25.764	17.2401	8.79192	22.0443	7.56766
AGPAT3	ENSG00000160216|ENST00000546158|AGPAT3	114.001	33.7521	58.7964	26.0681	32.0907	28.6337	179.154	47.8058	93.9828
AGPAT4	ENSG00000026652|ENST00000320285|AGPAT4	29.2153	28.3657	24.7123	20.4987	29.2492	21.6123	33.6907	29.3335	15.1172
AGPAT5	ENSG00000155189|ENST00000285518|AGPAT5	18.0548	12.0302	13.7197	8.54633	11.0636	10.1438	18.3031	15.9246	15.0263
AGPS	ENSG00000018510|ENST00000264167|AGPS	116.83	66.7602	79.2276	40.7896	48.0846	37.1702	135.686	89.8703	70.5327
AGR2	ENSG00000106541|ENST00000419304|AGR2	280.835	519.462	384.75	243.494	338.371	293.941	99.7167	225.048	652.904
AGR3	ENSG00000173467|ENST00000310398|AGR3,ENSG00000173467|ENST00000402239|AGR3	24.8307	49.2855	44.2861	33.7406	44.9057	48.1323	8.43822	24.1005	58.7127
AGRN	ENSG00000188157|ENST00000379370|AGRN,ENSG00000188157|ENST00000620552|AGRN	7.39824	2.96515	4.39084	2.2294	1.91896	2.38266	16.2671	5.87544	8.84759
AGT	ENSG00000135744|ENST00000366667|AGT	96.6165	187.935	123.255	70.3332	132.949	83.6444	98.9687	190.494	40.8673
AGTPBP1	ENSG00000135049|ENST00000357081|AGTPBP1,ENSG00000135049|ENST00000376083|AGTPBP1	15.3771	8.06142	10.3126	3.64676	5.74614	4.40831	31.815	16.4845	7.90456
AGTR1	ENSG00000144891|ENST00000418473|AGTR1	11.0363	6.3577	5.83735	4.89752	6.73815	3.68868	11.4393	11.0589	1.22283
AGTR2	ENSG00000180772|ENST00000371906|AGTR2	0.870662	4.51309	0.428721	0.372606	0.717794	0.341234	2.56758	0.535054	4.1666
AGTRAP	ENSG00000177674|ENST00000314340|AGTRAP	36.7843	44.9677	43.8762	35.0362	55.0838	32.6532	18.221	23.0492	14.4725
AGXT2	ENSG00000113492|ENST00000231420|AGXT2,ENSG00000113492|ENST00000618015|AGXT2	46.3292	33.2819	31.8643	13.9937	26.1897	11.7601	21.2805	71.735	57.4848
AHCTF1	ENSG00000153207|ENST00000326225|AHCTF1,ENSG00000153207|ENST00000366508|AHCTF1	5.5741	5.71346	6.07166	2.88624	5.03594	2.80075	4.79496	5.21264	4.6475
AHCY	ENSG00000101444|ENST00000217426|AHCY,ENSG00000101444|ENST00000538132|AHCY	334.287	217.218	287.135	111.15	171.453	111.085	231.376	302.927	399.467
AHCYL1	ENSG00000168710|ENST00000369799|AHCYL1	22.5383	3.07514	5.6955	3.6801	2.93312	2.56008	41.9301	7.11197	4.9683
AHCYL2	ENSG00000158467|ENST00000446544|AHCYL2	43.2728	37.6387	44.3382	21.6813	23.8573	24.5895	84.9429	38.4605	31.2995
AHDC1	ENSG00000126705|ENST00000374011|AHDC1	7.37455	1.28737	1.5756	1.43591	1.25424	1.10236	13.8498	2.97516	4.71591
AHI1	ENSG00000135541|ENST00000367799|AHI1,ENSG00000135541|ENST00000531788|AHI1	2.52319	1.24571	1.06497	0.617017	1.18856	0.471115	1.94796	0.295418	1.58135
AHNAK	ENSG00000124942|ENST00000257247|AHNAK,ENSG00000124942|ENST00000378024|AHNAK	66.8166	26.3077	28.7249	14.2568	19.4561	13.6669	38.9434	37.9904	44.1371
AHNAK2	ENSG00000185567|ENST00000557457|AHNAK2	32.7135	28.4243	20.7535	12.753	30.1291	16.5377	20.4029	40.3766	46.6704
AHR	ENSG00000106546|ENST00000463496|AHR	22.4685	11.5844	13.82	12.9348	11.7222	13.9009	17.2377	10.7159	10.6295
AHRR	ENSG00000063438|ENST00000505113|AHRR,ENSG00000063438|ENST00000515206|AHRR	0	0.752734	3.14677	0	0	0	0	0.981274	0
AHSA1	ENSG00000100591|ENST00000216479|AHSA1,ENSG00000100591|ENST00000535854|AHSA1,ENSG00000100591|ENST00000555133|AHSA1	63.8142	19.8228	36.9594	13.7315	18.9034	18.9158	94.8824	24.6323	76.9066
AICDA	ENSG00000111732|ENST00000229335|AICDA	12.4067	10.9151	10.1011	6.37093	8.72657	3.50411	13.4038	13.0183	0.989715
AIDA	ENSG00000186063|ENST00000340020|AIDA,ENSG00000186063|ENST00000355727|AIDA	16.6135	20.9592	20.4523	15.6125	16.4926	15.6703	19.2011	17.1592	10.5224
AIF1	ENSG00000204472|ENST00000376059|AIF1	201.759	169.952	175.115	189.696	252.817	196.701	102.563	72.2602	23.4328
AIF1L	ENSG00000126878|ENST00000247291|AIF1L,ENSG00000126878|ENST00000372301|AIF1L	9.11544	11.9233	6.65138	4.46701	2.74782	3.22266	18.3866	5.40663	41.4881
AIFM1	ENSG00000156709|ENST00000287295|AIFM1,ENSG00000156709|ENST00000460436|AIFM1,ENSG00000156709|ENST00000535724|AIFM1	108.033	97.1137	113.374	35.7195	71.9325	38.3972	89.4108	135.979	104.779
AIFM2	ENSG00000042286|ENST00000613322|AIFM2	31.9602	36.6252	35.0569	22.4185	28.9257	23.7009	8.49268	12.6384	30.5955
AIFM3	ENSG00000183773|ENST00000399163|AIFM3,ENSG00000183773|ENST00000405089|AIFM3,ENSG00000183773|ENST00000440238|AIFM3	6.75448	2.71156	3.06622	2.10193	2.35528	1.65025	11.9727	8.13642	6.8887
AIG1	ENSG00000146416|ENST00000357847|AIG1	79.0649	76.1335	79.9208	46.7335	73.1407	54.2893	140.517	84.1601	47.4157
AIM1	ENSG00000112297|ENST00000369066|AIM1,ENSG00000112297|ENST00000633556|AIM1	55.5674	47.0607	48.4863	31.2473	41.0676	28.095	28.6867	31.1909	37.2737
AIM1L	ENSG00000176092|ENST00000527815|AIM1L	14.2652	4.88964	4.96662	2.836	4.03746	4.18417	5.50912	3.98711	29.7421
AIMP1	ENSG00000164022|ENST00000394701|AIMP1,ENSG00000164022|ENST00000442366|AIMP1	87.3855	151.776	127.499	173.908	144.024	161.405	83.347	121.638	98.5326
AIMP2	ENSG00000106305|ENST00000223029|AIMP2,ENSG00000106305|ENST00000395236|AIMP2	253.789	243.857	267.037	112.571	282.773	127.166	244.432	316.557	255.24
AIP	ENSG00000110711|ENST00000279146|AIP,ENSG00000110711|ENST00000528641|AIP	88.8786	58.9097	64.162	34.2494	42.4982	31.6839	112.268	92.1176	61.2687
AIRE	ENSG00000160224|ENST00000291582|AIRE	0.658018	0	0	1.68996	1.08535	0	1.94386	0	1.57391
AJAP1	ENSG00000196581|ENST00000378191|AJAP1	5.78324	3.03193	2.99328	3.43426	2.48052	2.37156	14.5983	5.22588	1.83613
AJUBA	ENSG00000129474|ENST00000361265|AJUBA,ENSG00000129474|ENST00000397388|AJUBA	17.6578	6.33102	10.7765	6.71642	7.09033	5.56672	18.4492	6.49629	22.8461
AK1	ENSG00000106992|ENST00000223836|AK1,ENSG00000106992|ENST00000373156|AK1	519.027	237.742	355.439	128.754	155.386	154.499	358.485	562.289	1098.73
AK2	ENSG00000004455|ENST00000354858|AK2,ENSG00000004455|ENST00000373449|AK2,ENSG00000004455|ENST00000467905|AK2,ENSG00000004455|ENST00000548033|AK2	165.727	110.107	123.535	54.5866	75.3469	54.6794	89.6553	147.748	227.008
AK3	ENSG00000147853|ENST00000381809|AK3,ENSG00000147853|ENST00000611749|AK3	43.6147	12.1981	15.8918	11.8942	11.8517	11.0301	57.6635	24.5564	7.64677
AK4	ENSG00000162433|ENST00000395334|AK4	32.4501	9.79816	9.00266	4.84159	4.33855	4.34793	43.7584	28.9087	5.76858
AK5	ENSG00000154027|ENST00000344720|AK5,ENSG00000154027|ENST00000354567|AK5	16.6969	10.8886	12.3075	5.48232	6.75151	5.4377	32.3331	22.4685	8.04207
AK6	ENSG00000085231|ENST00000380822|AK6,ENSG00000085231|ENST00000512561|AK6	71.386	123.776	106.212	132.793	115.978	149.158	65.9781	67.5627	71.5711
AK7	ENSG00000140057|ENST00000267584|AK7	42.3661	47.9471	38.0794	47.216	42.7402	42.6129	59.8532	39.5346	21.5601
AK8	ENSG00000165695|ENST00000298545|AK8	23.8632	7.57899	15.5827	3.55199	3.20723	4.47557	43.1937	23.2795	14.5867
AK9	ENSG00000155085|ENST00000285397|AK9,ENSG00000155085|ENST00000355283|AK9,ENSG00000155085|ENST00000368948|AK9,ENSG00000155085|ENST00000470564|AK9,ENSG00000155085|ENST00000490722|AK9	6.54121	1.98189	3.31317	1.15964	1.46346	1.02639	11.5606	4.53876	1.73316
AKAP1	ENSG00000121057|ENST00000621116|AKAP1	26.9973	32.547	32.192	16.6755	26.5749	18.9523	23.2178	38.9427	35.477
AKAP10	ENSG00000108599|ENST00000225737|AKAP10,ENSG00000108599|ENST00000395536|AKAP10	8.53298	7.20392	7.24969	4.63442	5.54525	4.43342	12.7731	7.17876	5.4983
AKAP11	ENSG00000023516|ENST00000025301|AKAP11	7.81381	3.51654	4.74967	2.52442	2.85299	2.35752	13.6898	5.53137	3.3054
AKAP12	ENSG00000131016|ENST00000354675|AKAP12,ENSG00000131016|ENST00000359755|AKAP12	67.3131	18.4369	27.5207	9.40762	13.6922	9.32217	107.906	54.0338	23.7169
AKAP13	ENSG00000170776|ENST00000361243|AKAP13,ENSG00000170776|ENST00000394510|AKAP13,ENSG00000170776|ENST00000394518|AKAP13	0.989973	0.549399	0.540505	0.512611	0.503652	0.492943	0.941493	0.500932	0.257276
AKAP14	ENSG00000186471|ENST00000371431|AKAP14	4.31186	2.60739	3.36527	3.74182	3.35295	2.4893	6.7095	6.6026	0.9735
AKAP17A	ENSG00000197976|ENST00000313871|AKAP17A,ENSG00000197976|ENST00000474361|AKAP17A	11.3419	16.3567	12.1709	10.7932	14.5805	11.5576	16.4557	12.6993	8.30545
AKAP2	ENSG00000241978|ENST00000374525|AKAP2,ENSG00000241978|ENST00000434623|AKAP2	7.18597	2.95622	3.81727	1.77829	1.69714	2.09884	6.20498	2.25972	4.0291
AKAP6	ENSG00000151320|ENST00000280979|AKAP6,ENSG00000151320|ENST00000557102|AKAP6,ENSG00000151320|ENST00000557354|AKAP6	20.8488	4.85841	6.41427	5.55531	3.35875	3.71619	39.1781	10.6355	9.6056
AKAP7	ENSG00000118507|ENST00000263050|AKAP7,ENSG00000118507|ENST00000342266|AKAP7,ENSG00000118507|ENST00000431975|AKAP7,ENSG00000118507|ENST00000474850|AKAP7,ENSG00000118507|ENST00000541650|AKAP7	19.4693	19.2293	13.9318	13.8604	17.643	16.0346	23.6351	17.6698	18.1745
AKAP8	ENSG00000105127|ENST00000269701|AKAP8	10.021	5.59245	7.85578	4.13885	4.80799	3.24625	14.7632	10.0549	8.59066
AKAP8L	ENSG00000011243|ENST00000397410|AKAP8L,ENSG00000011243|ENST00000595465|AKAP8L,ENSG00000011243|ENST00000609519|AKAP8L	227.038	157.353	163.724	67.3693	90.6862	55.7904	272.773	206.381	124.793
AKAP9	ENSG00000127914|ENST00000356239|AKAP9,ENSG00000127914|ENST00000358100|AKAP9	4.14456	3.37379	2.95386	1.39222	2.4262	1.54622	4.76677	3.52535	3.59569
AKIP1	ENSG00000166452|ENST00000396648|AKIP1,ENSG00000166452|ENST00000534147|AKIP1	13.4578	17.2333	17.5891	23.6766	21.7902	24.0522	14.1954	12.7837	15.479
AKIRIN1	ENSG00000174574|ENST00000432648|AKIRIN1	243.212	217.5	239.798	120.822	109.286	101.311	332.504	184.977	133.845
AKIRIN2	ENSG00000135334|ENST00000257787|AKIRIN2	157.186	139.655	157.339	99.8342	104.061	89.7089	205.123	131.21	159.015
AKNA	ENSG00000106948|ENST00000312033|AKNA,ENSG00000106948|ENST00000374079|AKNA	6.03933	1.92295	3.51185	2.83245	2.18413	2.23134	8.16035	2.37052	1.69143
AKNAD1	ENSG00000162641|ENST00000370001|AKNAD1,ENSG00000162641|ENST00000461774|AKNAD1,ENSG00000162641|ENST00000472781|AKNAD1	1.15186	0.542839	0.567206	1.31448	0.633018	0.451665	1.13175	2.36013	0.229701
AKR1A1	ENSG00000117448|ENST00000471651|AKR1A1,ENSG00000117448|ENST00000621846|AKR1A1	30.6244	21.5351	24.0359	11.5697	17.9201	11.1671	26.3314	21.3226	28.6661
AKR1B1	ENSG00000085662|ENST00000434222|AKR1B1	0	0	0	0	0	0	0	0	0
AKR1B10	ENSG00000198074|ENST00000359579|AKR1B10	371.802	360.617	406.782	236.979	389.179	228.686	339.4	412.278	307.009
AKR1B15	ENSG00000227471|ENST00000423958|AKR1B15	3.57755	0	0	1.53129	0	0	0	0	0
AKR7A2	ENSG00000053371|ENST00000235835|AKR7A2	75.9666	75.5174	77.5843	38.1094	75.2929	39.8677	64.8185	77.6282	63.696
AKT1	ENSG00000142208|ENST00000554192|AKT1,ENSG00000142208|ENST00000554848|AKT1	222.647	115.925	147.786	95.0949	88.8788	84.052	312.101	130.05	115.295
AKT1S1	ENSG00000204673|ENST00000391834|AKT1S1	83.1054	40.5409	57.4432	24.8738	35.0397	24.3002	109.366	63.875	63.2731
AKT2	ENSG00000105221|ENST00000392038|AKT2	41.1739	20.3999	20.5867	9.52674	15.7545	8.03837	44.2817	30.1831	14.4168
AKT3	ENSG00000117020|ENST00000263826|AKT3	4.87478	2.62109	2.8807	2.03961	2.14284	2.12552	10.3316	4.61379	1.94451
AKTIP	ENSG00000166971|ENST00000300245|AKTIP	90.2261	115.667	103.81	74.355	93.0636	84.0306	133.371	106.078	77.5466
ALAD	ENSG00000148218|ENST00000409155|ALAD	18.1492	6.22026	11.2651	4.51812	4.35142	5.95375	17.6611	7.03241	23.0306
ALAS1	ENSG00000023330|ENST00000459884|ALAS1,ENSG00000023330|ENST00000484952|ALAS1,ENSG00000023330|ENST00000493402|ALAS1	106.976	80.2577	76.7588	32.045	44.3447	31.8531	105.205	83.2131	205.89
ALAS2	ENSG00000158578|ENST00000330807|ALAS2,ENSG00000158578|ENST00000396198|ALAS2,ENSG00000158578|ENST00000455688|ALAS2	17.9717	20.0567	20.7397	11.1351	6.9074	21.7367	10.2368	8.67514	8.97063
ALB	ENSG00000163631|ENST00000415165|ALB	3.4369	1.61904	0.846073	0	2.12566	0	0	1.05525	1.02765
ALCAM	ENSG00000170017|ENST00000306107|ALCAM	68.4212	50.7032	54.4222	25.278	43.2141	32.4014	26.5481	20.916	196.134
ALDH16A1	ENSG00000161618|ENST00000293350|ALDH16A1	48.5078	14.6888	22.9538	7.42141	13.9032	9.8362	54.1331	24.3292	30.5639
ALDH18A1	ENSG00000059573|ENST00000371224|ALDH18A1	161.208	177.373	174.107	97.1563	170.171	100.02	136.496	150.938	87.05
ALDH1A1	ENSG00000165092|ENST00000297785|ALDH1A1	127.297	48.6622	57.1563	32.1077	56.5599	45.7853	46.2934	102.909	163.45
ALDH1A2	ENSG00000128918|ENST00000249750|ALDH1A2,ENSG00000128918|ENST00000559517|ALDH1A2	39.3236	15.3796	23.1726	6.13363	4.12801	4.5881	83.1991	42.5614	19.9736
ALDH1A3	ENSG00000184254|ENST00000329841|ALDH1A3,ENSG00000184254|ENST00000346623|ALDH1A3	7.85933	6.98829	7.30082	6.48538	4.50241	8.04749	12.2335	8.2256	5.66953
ALDH1B1	ENSG00000137124|ENST00000377698|ALDH1B1	8.45541	2.75338	7.41909	1.05258	3.04123	1.56802	13.5887	11.1535	2.39147
ALDH1L1	ENSG00000144908|ENST00000273450|ALDH1L1	44.5469	18.521	24.2912	10.6073	11.4304	12.946	35.5875	25.8432	38.9768
ALDH1L2	ENSG00000136010|ENST00000258494|ALDH1L2	115.679	66.9223	87.3538	56.5155	63.6394	56.2831	105.086	83.5941	141.492
ALDH2	ENSG00000111275|ENST00000261733|ALDH2,ENSG00000111275|ENST00000416293|ALDH2	252.895	194.88	195.698	92.1589	123.973	100.857	211.268	235.701	223.409
ALDH3A2	ENSG00000072210|ENST00000339618|ALDH3A2,ENSG00000072210|ENST00000579855|ALDH3A2,ENSG00000072210|ENST00000584332|ALDH3A2	59.1468	57.8746	55.5473	46.441	55.1039	48.3475	48.632	49.831	37.3796
ALDH3B1	ENSG00000006534|ENST00000342456|ALDH3B1,ENSG00000006534|ENST00000617288|ALDH3B1,ENSG00000006534|ENST00000619675|ALDH3B1	42.0606	12.2493	14.6445	6.63039	8.34173	7.74397	37.0039	15.4703	11.2137
ALDH4A1	ENSG00000159423|ENST00000375341|ALDH4A1,ENSG00000159423|ENST00000538309|ALDH4A1,ENSG00000159423|ENST00000538839|ALDH4A1	20.4726	5.8576	7.09282	3.4825	3.10909	2.17096	25.2525	16.9219	10.2236
ALDH5A1	ENSG00000112294|ENST00000357578|ALDH5A1,ENSG00000112294|ENST00000491546|ALDH5A1	42.3583	23.2093	26.6198	22.5892	19.5002	18.938	61.8045	39.7425	20.5375
ALDH6A1	ENSG00000119711|ENST00000553458|ALDH6A1	36.9585	23.8645	28.6884	12.931	19.0448	14.5611	27.5115	42.654	42.7446
ALDH7A1	ENSG00000164904|ENST00000409134|ALDH7A1,ENSG00000164904|ENST00000553117|ALDH7A1,ENSG00000164904|ENST00000636743|ALDH7A1	157.243	154.18	141.221	79.1635	112.91	80.8362	134.154	166.573	142.148
ALDH8A1	ENSG00000118514|ENST00000367847|ALDH8A1	0	0	1.22296	0	0	0	3.67234	0	0
ALDH9A1	ENSG00000143149|ENST00000354775|ALDH9A1	454.004	156.915	212.562	100.186	138.116	106.824	400.722	247.862	334.069
ALDOA	ENSG00000149925|ENST00000562679|ALDOA,ENSG00000149925|ENST00000564546|ALDOA,ENSG00000149925|ENST00000564595|ALDOA,ENSG00000149925|ENST00000565355|ALDOA,ENSG00000149925|ENST00000627059|ALDOA,ENSG00000149925|ENST00000636698|ALDOA	336.395	155.573	204.31	77.4414	88.5275	91.9148	313.763	325.766	517.6
ALDOB	ENSG00000136872|ENST00000374855|ALDOB,ENSG00000136872|ENST00000616752|ALDOB	348.967	234.91	269.694	113.729	227.206	129.63	287.175	359.307	487.985
ALDOC	ENSG00000109107|ENST00000226253|ALDOC	100.48	19.9466	20.7865	22.6534	8.03398	12.4981	326.057	94.9866	7.02813
ALG1	ENSG00000033011|ENST00000262374|ALG1,ENSG00000033011|ENST00000544428|ALG1	33.9647	35.2735	36.5831	25.6066	35.8182	28.5688	41.3822	48.3818	27.2357
ALG10	ENSG00000139133|ENST00000266483|ALG10,ENSG00000139133|ENST00000538927|ALG10	28.0198	14.01	20.0873	11.1543	12.2993	9.91795	25.3436	20.4323	17.933
ALG11	ENSG00000253710|ENST00000521508|ALG11	21.766	12.9989	13.5938	8.41467	10.667	8.49458	28.6148	15.7294	13.0354
ALG12	ENSG00000182858|ENST00000330817|ALG12	20.0852	26.3173	25.8963	23.6524	32.2892	26.59	12.3744	11.1954	25.4213
ALG13	ENSG00000101901|ENST00000371979|ALG13,ENSG00000101901|ENST00000473389|ALG13,ENSG00000101901|ENST00000487141|ALG13,ENSG00000101901|ENST00000623189|ALG13	20.0429	26.1856	22.6417	33.9267	31.1965	37.6171	24.9939	23.7945	16.2998
ALG14	ENSG00000172339|ENST00000370205|ALG14	9.73743	13.2917	11.5739	15.8062	18.2688	11.8476	7.91902	6.60414	6.02608
ALG2	ENSG00000119523|ENST00000319033|ALG2,ENSG00000119523|ENST00000476832|ALG2	28.5586	39.6258	38.9149	39.7535	42.6186	39.5683	20.7486	27.3926	40.4893
ALG3	ENSG00000214160|ENST00000397676|ALG3,ENSG00000214160|ENST00000445626|ALG3,ENSG00000214160|ENST00000446569|ALG3	21.0142	7.91138	10.395	5.8223	5.84344	6.06203	20.2299	13.9963	24.3124
ALG5	ENSG00000120697|ENST00000239891|ALG5,ENSG00000120697|ENST00000443765|ALG5	75.1918	118.458	105.833	165.191	145.069	168.23	42.5296	64.606	72.614
ALG6	ENSG00000088035|ENST00000371108|ALG6,ENSG00000088035|ENST00000603108|ALG6	17.2476	23.0422	25.184	28.1158	29.3715	32.3577	12.0716	24.9178	18.574
ALG8	ENSG00000159063|ENST00000299626|ALG8	9.67424	10.1134	10.7496	8.75715	10.8362	8.12708	9.59171	10.9059	6.90147
ALG9	ENSG00000086848|ENST00000532425|ALG9,ENSG00000086848|ENST00000614444|ALG9	9.36169	4.7684	6.07007	2.78663	4.60073	2.96557	10.1919	6.72119	6.26188
ALK	ENSG00000171094|ENST00000389048|ALK,ENSG00000171094|ENST00000431873|ALK,ENSG00000171094|ENST00000618119|ALK	3.01241	1.18302	1.97782	0.730521	0.869158	1.0236	7.32643	2.34533	1.92167
ALKBH1	ENSG00000100601|ENST00000216489|ALKBH1	10.0738	6.62351	10.8401	5.1624	6.25338	4.87834	9.0702	4.51124	15.9241
ALKBH2	ENSG00000189046|ENST00000429722|ALKBH2	21.5251	33.8632	28.3698	55.225	33.3499	45.3144	21.4626	31.0291	26.0595
ALKBH3	ENSG00000166199|ENST00000302708|ALKBH3,ENSG00000166199|ENST00000532129|ALKBH3,ENSG00000166199|ENST00000532962|ALKBH3	14.767	16.9561	13.9659	14.9489	12.9291	13.7046	19.5514	18.5114	10.5241
ALKBH4	ENSG00000160993|ENST00000292566|ALKBH4	22.083	23.7608	22.1591	21.5744	22.1526	21.722	16.3089	18.443	18.4467
ALKBH5	ENSG00000091542|ENST00000399138|ALKBH5	31.346	14.9102	23.65	14.6439	13.1241	16.0217	34.3071	12.3786	43.3609
ALKBH6	ENSG00000239382|ENST00000252984|ALKBH6,ENSG00000239382|ENST00000378875|ALKBH6	20.3352	15.912	16.6262	7.55291	11.3862	6.01793	27.7082	23.8205	18.8221
ALKBH7	ENSG00000125652|ENST00000245812|ALKBH7,ENSG00000125652|ENST00000599849|ALKBH7	26.5717	17.033	22.6414	10.6877	14.8939	11.4312	30.3817	26.4081	31.3579
ALKBH8	ENSG00000137760|ENST00000389568|ALKBH8,ENSG00000137760|ENST00000417449|ALKBH8	5.07144	7.02674	6.68033	3.45137	5.64075	2.10933	6.84104	7.5135	4.97178
ALMS1	ENSG00000116127|ENST00000484298|ALMS1,ENSG00000116127|ENST00000613296|ALMS1	8.38454	2.61168	3.59036	2.62072	2.22349	2.51731	11.0615	2.24152	5.67097
ALOX12	ENSG00000108839|ENST00000251535|ALOX12,ENSG00000108839|ENST00000480801|ALOX12	8.12478	7.44952	4.04851	0.148467	4.32009	5.04847	2.50646	1.91872	10.5338
ALOX12B	ENSG00000179477|ENST00000319144|ALOX12B	1.08434	1.02145	0	0	0	0.848176	0	5.32478	1.2967
ALOX15B	ENSG00000179593|ENST00000380173|ALOX15B,ENSG00000179593|ENST00000380183|ALOX15B	28.4104	8.01757	15.0617	1.58025	5.8045	6.32596	7.80715	3.73828	98.3145
ALOX5	ENSG00000012779|ENST00000374391|ALOX5,ENSG00000012779|ENST00000542434|ALOX5	18.5273	15.0154	13.6485	17.3957	21.4442	20.3895	19.9854	16.5107	9.28161
ALOX5AP	ENSG00000132965|ENST00000380490|ALOX5AP	7.02332	3.67771	2.56183	2.22632	3.00195	3.06024	1.91669	0.639613	0.933724
ALOXE3	ENSG00000179148|ENST00000318227|ALOXE3,ENSG00000179148|ENST00000380149|ALOXE3,ENSG00000179148|ENST00000448843|ALOXE3	29.8908	9.24684	13.6006	5.03004	12.2638	7.55408	19.1908	10.3747	65.254
ALPI	ENSG00000163295|ENST00000295463|ALPI	0	0	0	0	0	0	2.79756	0	0
ALPK1	ENSG00000073331|ENST00000504176|ALPK1,ENSG00000073331|ENST00000505127|ALPK1	1.40045	1.02169	1.45642	0.759419	1.34096	1.50762	1.52569	1.09081	3.66265
ALPK2	ENSG00000198796|ENST00000361673|ALPK2	4.53446	2.36207	2.93453	0.817017	1.18031	1.21699	2.81289	6.74944	8.28156
ALPK3	ENSG00000136383|ENST00000258888|ALPK3	17.5992	23.3037	15.6249	7.10455	8.2713	5.79179	7.60675	22.8254	13.9964
ALPL	ENSG00000162551|ENST00000374832|ALPL	63.2868	14.4868	34.6742	8.01076	13.242	7.23634	89.0932	25.2571	22.6982
ALPP	ENSG00000163283|ENST00000392027|ALPP	1.49913	0	1.47627	0	0	0	2.21271	0	0
ALS2	ENSG00000003393|ENST00000264276|ALS2,ENSG00000003393|ENST00000439495|ALS2	4.68686	2.23395	3.13142	1.49392	1.50302	1.22581	6.129	2.11153	2.95922
ALS2CL	ENSG00000178038|ENST00000383742|ALS2CL,ENSG00000178038|ENST00000415953|ALS2CL,ENSG00000178038|ENST00000434140|ALS2CL	1.79681	0.677478	0.53089	0.538231	0.222161	0.986734	1.58835	1.10469	2.04253
ALS2CR12	ENSG00000155749|ENST00000425488|ALS2CR12,ENSG00000155749|ENST00000439709|ALS2CR12	1.4737	1.18887	0.828166	0.719728	1.03981	0.989116	1.85918	2.06751	1.25766
ALX4	ENSG00000052850|ENST00000329255|ALX4	2.12037	0.499641	1.30515	2.49531	1.09242	0.623619	0.390598	0.651711	1.90279
ALYREF	ENSG00000183684|ENST00000505490|ALYREF	52.8244	46.2832	57.9442	43.3433	35.642	40.3137	52.6822	34.6253	81.8666
AMACR	ENSG00000242110|ENST00000335606|AMACR	18.492	20.4186	18.6024	12.8873	19.7067	8.70376	17.3206	20.7884	13.7503
AMBP	ENSG00000106927|ENST00000265132|AMBP	8.32766	0	0	1.78232	0	0	0	0	0
AMBRA1	ENSG00000110497|ENST00000458649|AMBRA1,ENSG00000110497|ENST00000533727|AMBRA1	17.6703	8.72049	12.2206	6.96873	6.25476	6.86898	23.7394	10.5596	16.5056
AMD1	ENSG00000123505|ENST00000368882|AMD1,ENSG00000123505|ENST00000368885|AMD1	151.058	87.3952	119.864	64.2387	73.1943	58.6339	233.801	113.655	118.031
AMDHD1	ENSG00000139344|ENST00000266736|AMDHD1	8.57838	6.35278	9.95696	10.2266	12.8803	9.12961	5.87024	14.6887	17.9618
AMDHD2	ENSG00000162066|ENST00000293971|AMDHD2	12.9274	6.38294	7.35258	5.34017	7.38484	7.22987	8.04216	5.20694	9.33336
AMELY	ENSG00000099721|ENST00000215479|AMELY	1.40349	1.32279	0	1.20124	0	0	1.03444	0	0.839602
AMER1	ENSG00000184675|ENST00000330258|AMER1	21.7872	8.80973	12.5803	6.2975	7.80271	7.11756	36.81	16.4582	11.984
AMER2	ENSG00000165566|ENST00000357816|AMER2	32.631	11.0525	14.0518	11.8476	6.98571	10.7535	75.3525	17.7202	7.94492
AMER3	ENSG00000178171|ENST00000423981|AMER3	4.09987	0.884743	1.11895	0.887753	0.325698	0.465224	13.3851	1.7618	0.591113
AMFR	ENSG00000159461|ENST00000290649|AMFR	10.0516	3.37807	3.48613	1.47735	2.03514	1.81774	12.6167	6.98668	2.83676
AMHR2	ENSG00000135409|ENST00000550839|AMHR2	0	0	0	0	0	7.73582	0	0	0
AMIGO1	ENSG00000181754|ENST00000369862|AMIGO1	0.402982	0.379686	0	1.37985	0	0.315494	4.16424	0	0
AMIGO2	ENSG00000139211|ENST00000429635|AMIGO2	4.43205	1.25327	1.30949	1.13797	0.73067	1.04295	12.0816	2.72466	0.795474
AMIGO3	ENSG00000176020|ENST00000320431|AMIGO3	13.5128	3.6182	4.84765	2.46519	3.54652	2.73134	29.4363	9.74202	7.09798
AMMECR1	ENSG00000101935|ENST00000262844|AMMECR1,ENSG00000101935|ENST00000372059|AMMECR1	26.774	20.399	19.7679	14.6637	15.0776	13.6078	25.8191	15.8567	14.9907
AMMECR1L	ENSG00000144233|ENST00000393001|AMMECR1L	30.6657	18.62	24.6132	19.3333	16.011	14.6435	44.0446	28.1831	23.1144
AMN	ENSG00000166126|ENST00000299155|AMN	1.86342	0.585439	1.22345	0.531622	0	0.974151	0	0	0.743178
AMN1	ENSG00000151743|ENST00000281471|AMN1	14.4967	10.5834	10.9644	7.74349	7.96534	6.02147	29.9399	20.0396	8.0496
AMOT	ENSG00000126016|ENST00000304758|AMOT,ENSG00000126016|ENST00000371958|AMOT,ENSG00000126016|ENST00000371959|AMOT	25.5863	12.9556	17.0656	17.2687	15.616	15.7431	24.7447	12.5923	17.9193
AMOTL1	ENSG00000166025|ENST00000317829|AMOTL1,ENSG00000166025|ENST00000433060|AMOTL1	16.4536	11.0788	15.5988	11.9208	11.4088	10.2675	16.9253	10.1709	14.3763
AMOTL2	ENSG00000114019|ENST00000422605|AMOTL2	16.2552	6.65588	5.47163	4.57854	3.47672	3.47149	11.0623	9.61559	19.608
AMPD1	ENSG00000116748|ENST00000369538|AMPD1,ENSG00000116748|ENST00000520113|AMPD1,ENSG00000116748|ENST00000637080|AMPD1	80.656	41.2628	60.341	31.2674	46.4997	33.8836	61.6548	168.168	217.223
AMPD2	ENSG00000116337|ENST00000256578|AMPD2,ENSG00000116337|ENST00000342115|AMPD2,ENSG00000116337|ENST00000358729|AMPD2,ENSG00000116337|ENST00000369840|AMPD2,ENSG00000116337|ENST00000393688|AMPD2,ENSG00000116337|ENST00000528454|AMPD2	9.20049	2.80006	4.27593	1.40714	1.69522	1.04563	21.476	6.22048	6.74442
AMPD3	ENSG00000133805|ENST00000444303|AMPD3,ENSG00000133805|ENST00000529507|AMPD3,ENSG00000133805|ENST00000529834|AMPD3	2.58911	0.498092	0.780609	0.813984	0.522621	0.497558	11.2075	2.07936	2.08657
AMPH	ENSG00000078053|ENST00000356264|AMPH	111.997	23.7319	34.0133	12.4301	12.6361	10.6382	334.185	73.0439	50.403
AMT	ENSG00000145020|ENST00000273588|AMT	4.08703	3.22531	2.80827	0.488078	1.64526	0.894755	5.1814	3.97356	5.23162
AMY2B	ENSG00000240038|ENST00000477657|AMY2B	3.06189	0	0	2.62185	0	0	0	0	0
AMZ1	ENSG00000174945|ENST00000312371|AMZ1,ENSG00000174945|ENST00000407112|AMZ1	2.81715	1.9915	0.693618	0.904169	0.870841	0.276184	5.18954	2.59762	1.26404
AMZ2	ENSG00000196704|ENST00000580548|AMZ2,ENSG00000196704|ENST00000612294|AMZ2	1.25153	0.442414	0.462231	0.40166	0.837809	0.675199	2.18961	1.10672	0.608413
ANAPC1	ENSG00000153107|ENST00000341068|ANAPC1	22.0982	10.2649	17.3485	7.78412	8.60526	7.74153	25.8553	16.9368	16.0965
ANAPC10	ENSG00000164162|ENST00000513054|ANAPC10,ENSG00000164162|ENST00000613466|ANAPC10	9.31666	18.0981	15.2373	20.447	20.4684	19.6086	12.217	12.2965	12.0689
ANAPC11	ENSG00000141552|ENST00000575195|ANAPC11	25.6708	34.3428	33.4254	45.7521	39.0729	39.2898	27.9008	33.9261	22.0879
ANAPC15	ENSG00000110200|ENST00000538919|ANAPC15	5.75625	6.24165	6.04994	3.73215	5.06875	3.35408	6.26234	6.077	3.35026
ANAPC16	ENSG00000166295|ENST00000621663|ANAPC16	52.5658	68.2924	55.1559	64.3244	61.6776	63.2071	60.0134	72.7807	38.248
ANAPC2	ENSG00000176248|ENST00000323927|ANAPC2	14.2188	11.9761	12.5126	5.67286	9.56153	4.82218	17.5497	16.5587	11.3195
ANAPC4	ENSG00000053900|ENST00000315368|ANAPC4,ENSG00000053900|ENST00000510092|ANAPC4	11.913	17.5439	17.6629	11.9893	16.8461	12.2125	11.6631	12.7329	12.7951
ANAPC5	ENSG00000089053|ENST00000261819|ANAPC5,ENSG00000089053|ENST00000535482|ANAPC5	38.9172	26.6331	32.0278	10.3812	20.2142	10.0411	31.4194	41.0342	18.4992
ANAPC7	ENSG00000196510|ENST00000455511|ANAPC7,ENSG00000196510|ENST00000552087|ANAPC7	20.2399	10.408	12.8894	7.70072	7.24776	7.81008	30.5299	16.2561	13.1323
ANG	ENSG00000214274|ENST00000397990|ANG	95.1246	235.353	150.734	166.98	228.596	192.409	15.5963	45.3142	239.014
ANGEL1	ENSG00000013523|ENST00000251089|ANGEL1,ENSG00000013523|ENST00000557179|ANGEL1	26.876	18.597	18.0221	10.114	12.7256	11.7419	24.8465	22.5034	22.5812
ANGEL2	ENSG00000174606|ENST00000366962|ANGEL2	39.0295	44.4094	47.9733	21.6593	38.8287	27.1528	36.1517	29.9999	39.5898
ANGPT1	ENSG00000154188|ENST00000517746|ANGPT1,ENSG00000154188|ENST00000520052|ANGPT1	16.7202	12.3252	13.7999	8.1659	9.66003	9.53546	12.3946	12.1616	8.86669
ANGPT2	ENSG00000091879|ENST00000325203|ANGPT2,ENSG00000091879|ENST00000523120|ANGPT2,ENSG00000091879|ENST00000629816|ANGPT2	8.21206	2.506	2.9225	1.08744	1.27933	1.43633	4.58735	1.03603	1.65258
ANGPT4	ENSG00000101280|ENST00000381922|ANGPT4	0	0.527823	0	0.479288	0	0.439176	2.47592	0	0.670038
ANGPTL1	ENSG00000116194|ENST00000367629|ANGPTL1	7.45034	2.02863	2.19702	1.43744	2.07654	1.19454	6.14577	10.5369	5.77849
ANGPTL2	ENSG00000136859|ENST00000373417|ANGPTL2,ENSG00000136859|ENST00000373425|ANGPTL2	257.164	104.257	146.308	130.176	123.699	105.306	72.4067	52.9197	27.3523
ANGPTL4	ENSG00000167772|ENST00000393962|ANGPTL4,ENSG00000167772|ENST00000593998|ANGPTL4	30.001	24.8471	27.5169	22.9408	31.0977	20.0479	18.1627	12.2682	24.5352
ANGPTL5	ENSG00000187151|ENST00000334289|ANGPTL5	0.932647	2.34437	1.99018	1.5964	2.30624	3.78061	0.457988	0.955704	1.30201
ANGPTL7	ENSG00000171819|ENST00000376819|ANGPTL7	19.2137	6.18469	10.9233	1.87162	3.34751	1.83884	3.45104	5.18314	8.41181
ANGPTL8	ENSG00000130173|ENST00000616433|ANGPTL8	1.3398	1.26277	0	1.14672	0	0.525269	0.987447	4.11749	0.801506
ANK1	ENSG00000029534|ENST00000265709|ANK1,ENSG00000029534|ENST00000289734|ANK1,ENSG00000029534|ENST00000347528|ANK1,ENSG00000029534|ENST00000522543|ANK1	3.90292	1.39675	1.60992	0.863439	0.839646	0.832333	7.88655	3.46622	2.53974
ANK2	ENSG00000145362|ENST00000264366|ANK2,ENSG00000145362|ENST00000357077|ANK2,ENSG00000145362|ENST00000394537|ANK2,ENSG00000145362|ENST00000503423|ANK2,ENSG00000145362|ENST00000504454|ANK2,ENSG00000145362|ENST00000506722|ANK2,ENSG00000145362|ENST00000509550|ANK2,ENSG00000145362|ENST00000510275|ANK2,ENSG00000145362|ENST00000514167|ANK2,ENSG00000145362|ENST00000634436|ANK2	4.80087	1.15067	1.65493	0.798657	0.711806	0.684785	11.9326	2.42633	1.823
ANK3	ENSG00000151150|ENST00000280772|ANK3,ENSG00000151150|ENST00000373827|ANK3,ENSG00000151150|ENST00000610321|ANK3,ENSG00000151150|ENST00000616444|ANK3,ENSG00000151150|ENST00000618080|ANK3,ENSG00000151150|ENST00000622427|ANK3	2.65103	1.01327	1.13278	0.613514	0.589484	0.552572	4.90517	1.57595	1.20141
ANKAR	ENSG00000151687|ENST00000313581|ANKAR,ENSG00000151687|ENST00000433782|ANKAR,ENSG00000151687|ENST00000441800|ANKAR	2.24388	0.604227	0.25255	0.548732	0.739931	0.610684	2.47442	0.709227	0.0774702
ANKDD1A	ENSG00000166839|ENST00000319580|ANKDD1A,ENSG00000166839|ENST00000496660|ANKDD1A	11.3227	8.02957	6.78508	4.88963	4.28099	4.72784	19.2789	3.70465	4.59927
ANKDD1B	ENSG00000189045|ENST00000601380|ANKDD1B	1.90857	0.899532	0.939851	0.272239	0.80144	0.332755	0.781032	0.912677	2.41066
ANKEF1	ENSG00000132623|ENST00000378380|ANKEF1	4.82644	2.01731	3.21281	0.747795	1.42583	1.13264	6.87143	3.55747	1.74452
ANKFN1	ENSG00000153930|ENST00000566473|ANKFN1,ENSG00000153930|ENST00000635860|ANKFN1	2.30552	0.676699	1.02358	0.663052	0.342649	0.533646	3.61814	0.976213	0.339176
ANKFY1	ENSG00000185722|ENST00000341657|ANKFY1,ENSG00000185722|ENST00000574367|ANKFY1	41.8721	34.0168	32.882	17.6964	27.2517	17.5007	45.5465	39.0748	29.5965
ANKH	ENSG00000154122|ENST00000284268|ANKH	7.33496	4.3188	5.96591	2.6203	2.92293	2.6449	15.02	6.33904	4.27015
ANKHD1	ENSG00000131503|ENST00000360839|ANKHD1,ENSG00000131503|ENST00000394723|ANKHD1,ENSG00000131503|ENST00000616482|ANKHD1	26.7777	16.3888	20.1045	6.82469	9.94612	6.42154	24.599	20.2015	20.5249
ANKIB1	ENSG00000001629|ENST00000265742|ANKIB1,ENSG00000001629|ENST00000439883|ANKIB1	7.62369	3.58469	3.85173	2.79621	2.96678	2.37596	10.0858	4.2227	2.9596
ANKK1	ENSG00000170209|ENST00000303941|ANKK1	3.03408	0.714926	1.04583	0.389521	0.625284	0.59482	1.11796	0.559491	3.63022
ANKLE1	ENSG00000160117|ENST00000394458|ANKLE1	4.63829	2.11573	2.85148	3.41465	2.26414	2.38778	4.11318	1.84019	2.62607
ANKLE2	ENSG00000176915|ENST00000357997|ANKLE2	37.3439	10.4864	10.553	10.3599	9.09536	6.99746	56.9653	16.7967	10.8647
ANKMY1	ENSG00000144504|ENST00000401804|ANKMY1,ENSG00000144504|ENST00000406958|ANKMY1	4.77592	3.30846	4.31182	1.85787	3.0119	1.47662	5.27519	4.00487	2.07827
ANKMY2	ENSG00000106524|ENST00000306999|ANKMY2	27.785	34.4081	35.8606	56.3403	48.9478	49.7999	25.279	35.3957	17.4932
ANKRA2	ENSG00000164331|ENST00000296785|ANKRA2,ENSG00000164331|ENST00000504641|ANKRA2	15.8111	11.7846	12.3635	8.40316	9.53134	8.24356	26.9529	19.538	11.8506
ANKRD1	ENSG00000148677|ENST00000371697|ANKRD1	237.478	675.415	570.498	635.613	444.231	604.3	154.464	928.955	509.075
ANKRD10	ENSG00000088448|ENST00000267339|ANKRD10,ENSG00000088448|ENST00000310847|ANKRD10,ENSG00000088448|ENST00000465753|ANKRD10	18.5592	17.9809	21.7988	19.6197	20.48	17.3934	28.45	17.0036	18.0406
ANKRD11	ENSG00000167522|ENST00000301030|ANKRD11,ENSG00000167522|ENST00000613312|ANKRD11	4.68624	0.841441	0.952392	1.68701	1.16489	0.875593	9.03881	1.32644	1.64673
ANKRD12	ENSG00000101745|ENST00000262126|ANKRD12,ENSG00000101745|ENST00000400020|ANKRD12	21.5466	18.2335	18.217	15.3765	18.0885	16.2167	34.9457	21.89	9.49585
ANKRD13A	ENSG00000076513|ENST00000261739|ANKRD13A	36.058	31.5962	33.6359	18.9071	25.7439	16.4378	44.1382	37.3154	19.5988
ANKRD13B	ENSG00000198720|ENST00000614878|ANKRD13B	4.7812	1.4289	1.6136	0	1.6659	0.88908	9.44707	1.24271	0
ANKRD13C	ENSG00000118454|ENST00000370944|ANKRD13C	73.3667	65.6882	70.5486	52.9677	55.321	51.4209	93.4342	50.5642	50.2432
ANKRD13D	ENSG00000172932|ENST00000511455|ANKRD13D	56.7985	18.8833	25.3128	12.9042	9.80945	13.2056	134.099	29.696	19.5534
ANKRD16	ENSG00000134461|ENST00000380092|ANKRD16	62.5052	104.299	83.5422	72.8768	88.8566	63.5173	58.756	91.3437	32.8141
ANKRD17	ENSG00000132466|ENST00000330838|ANKRD17,ENSG00000132466|ENST00000358602|ANKRD17,ENSG00000132466|ENST00000509867|ANKRD17	3.71109	1.72853	1.92352	0.947372	1.05384	1.01352	5.07377	1.72896	3.36418
ANKRD18A	ENSG00000180071|ENST00000399703|ANKRD18A	0	1.71904	0	0	0	0	0	0	4.36453
ANKRD2	ENSG00000165887|ENST00000370655|ANKRD2	46.6511	68.6504	102.495	15.3559	27.3162	17.5484	29.2272	140.44	310.318
ANKRD22	ENSG00000152766|ENST00000371930|ANKRD22	9.29835	13.5767	7.70862	6.24157	10.2192	4.86306	7.25262	8.9763	2.39977
ANKRD23	ENSG00000163126|ENST00000418232|ANKRD23	0	0	0	0	0	1.74816	0	0	0
ANKRD24	ENSG00000089847|ENST00000262970|ANKRD24	0	6.74841	0	0	0	0	0	0	0
ANKRD26	ENSG00000107890|ENST00000376087|ANKRD26	1.10155	0.779588	0.794241	0.602013	0.670243	0.541322	1.53112	0.738604	0.739183
ANKRD27	ENSG00000105186|ENST00000306065|ANKRD27	8.44428	10.032	8.88634	8.66231	8.34244	7.21675	8.43353	10.0299	5.81376
ANKRD28	ENSG00000206560|ENST00000412318|ANKRD28,ENSG00000206560|ENST00000624145|ANKRD28	26.4673	10.4441	15.0001	8.76595	8.70516	7.34872	28.4092	11.3705	17.9317
ANKRD29	ENSG00000154065|ENST00000322980|ANKRD29,ENSG00000154065|ENST00000586087|ANKRD29,ENSG00000154065|ENST00000592179|ANKRD29	20.8935	9.35073	9.51055	3.98207	4.26931	4.06413	45.9235	20.9414	12.5004
ANKRD31	ENSG00000145700|ENST00000506364|ANKRD31	0	0.468942	0	1.70365	0	0	0	0.61152	0
ANKRD34A	ENSG00000272031|ENST00000606888|ANKRD34A	0.753891	0	0	0	0.310789	0.886021	5.00431	1.85275	0
ANKRD34B	ENSG00000189127|ENST00000338682|ANKRD34B	0	0	0	2.23357	0	0	0	0	0
ANKRD35	ENSG00000198483|ENST00000355594|ANKRD35,ENSG00000198483|ENST00000544626|ANKRD35	13.6305	11.0808	10.3606	5.79439	5.94684	3.72491	7.91547	5.66834	13.5562
ANKRD37	ENSG00000186352|ENST00000335174|ANKRD37	5.28204	8.1544	4.92823	5.23457	5.27083	2.61629	6.14561	8.54444	9.31369
ANKRD39	ENSG00000213337|ENST00000393537|ANKRD39	9.06059	10.7877	12.4458	5.91802	8.25493	5.04952	20.3785	16.7099	19.4002
ANKRD42	ENSG00000137494|ENST00000260047|ANKRD42	10.0746	6.60633	7.46611	4.49855	4.45288	4.69687	21.294	14.9022	5.59085
ANKRD44	ENSG00000065413|ENST00000424317|ANKRD44	0.845065	0.796445	0	0	0	0	0	0	14.1546
ANKRD45	ENSG00000183831|ENST00000333279|ANKRD45	30.1276	34.3552	21.1974	33.1904	30.4022	35.5097	33.1346	34.3977	28.217
ANKRD46	ENSG00000186106|ENST00000520311|ANKRD46	88.777	69.1774	90.36	44.1773	72.287	43.6715	139.352	109.956	68.0695
ANKRD49	ENSG00000168876|ENST00000302755|ANKRD49	12.616	13.0415	11.1647	8.81563	10.5494	8.70373	18.0451	12.6266	5.81985
ANKRD50	ENSG00000151458|ENST00000504087|ANKRD50,ENSG00000151458|ENST00000515641|ANKRD50	15.4897	5.36128	6.36607	4.07369	4.0616	4.07948	17.6209	6.42069	15.6719
ANKRD52	ENSG00000139645|ENST00000267116|ANKRD52	21.9585	12.2132	14.6231	11.8046	10.5395	11.1464	28.6054	10.9567	15.733
ANKRD53	ENSG00000144031|ENST00000272421|ANKRD53	3.76403	0	0	0	0	0	0	3.0831	0
ANKRD54	ENSG00000100124|ENST00000215941|ANKRD54,ENSG00000100124|ENST00000434930|ANKRD54	9.48718	4.08097	4.62658	3.11373	3.7579	2.31319	16.0753	5.04094	7.66052
ANKRD55	ENSG00000164512|ENST00000341048|ANKRD55	3.61503	1.61059	2.22527	1.54691	1.15593	0.653835	7.25461	1.97038	1.9875
ANKRD6	ENSG00000135299|ENST00000447838|ANKRD6	5.28715	2.17035	3.30039	1.35332	1.64169	1.73754	10.7795	3.61744	2.75198
ANKRD60	ENSG00000124227|ENST00000457363|ANKRD60	10.0749	2.53247	6.61499	3.1616	4.42902	2.10778	13.3585	16.105	1.6074
ANKRD63	ENSG00000230778|ENST00000434396|ANKRD63	1.15756	0	1.13993	0.495412	0	0.45346	4.26896	0	0
ANKRD65	ENSG00000235098|ENST00000537107|ANKRD65	1.22339	1.92193	0.602437	0.349015	0.504214	0	2.70383	3.00847	0.731929
ANKRD66	ENSG00000230062|ENST00000565422|ANKRD66	3.3131	1.34721	1.33912	0.833964	0.803183	0.560699	6.79337	3.59487	1.55471
ANKRD7	ENSG00000106013|ENST00000265224|ANKRD7	0	0	0	0	0	0	0	0	0
ANKRD9	ENSG00000156381|ENST00000559651|ANKRD9	12.6106	6.63471	7.79857	2.03932	2.41731	1.94549	15.7324	23.9873	18.7747
ANKS1A	ENSG00000064999|ENST00000360359|ANKS1A	14.104	5.88719	7.19206	5.14607	4.63448	4.41179	22.0156	6.97747	11.167
ANKS1B	ENSG00000185046|ENST00000333732|ANKS1B	18.0917	18.3266	17.8219	21.5733	16.933	19.4437	31.8002	20.5903	7.48568
ANKS3	ENSG00000168096|ENST00000450067|ANKS3,ENSG00000168096|ENST00000614075|ANKS3	4.90429	1.78347	2.02535	1.52461	1.27834	0.943053	6.53936	2.6124	2.40082
ANKS6	ENSG00000165138|ENST00000353234|ANKS6,ENSG00000165138|ENST00000375019|ANKS6	6.33809	3.3135	4.43785	1.69555	2.20397	1.24321	7.14864	4.74936	3.14033
ANKZF1	ENSG00000163516|ENST00000409849|ANKZF1,ENSG00000163516|ENST00000410034|ANKZF1	22.6921	9.05483	14.328	3.99139	5.10632	5.46154	23.5842	16.3489	18.4911
ANLN	ENSG00000011426|ENST00000265748|ANLN,ENSG00000011426|ENST00000396068|ANLN	11.4978	9.14467	10.8416	9.73046	11.7148	10.779	7.60758	6.89532	9.44744
ANO1	ENSG00000131620|ENST00000355303|ANO1	10.3531	3.25142	5.23707	0.983944	2.13211	2.70685	4.65654	11.4884	14.618
ANO10	ENSG00000160746|ENST00000292246|ANO10	35.311	16.7777	22.5431	13.309	14.3759	14.303	27.8903	20.7504	32.2028
ANO2	ENSG00000047617|ENST00000546188|ANO2	1.25412	0.591019	0.617554	1.43119	1.03384	0.819536	3.0808	1.28477	0.500175
ANO3	ENSG00000134343|ENST00000256737|ANO3	1.26531	0.570469	0.59601	0.517898	0.498767	0.215884	5.83341	1.75916	0.329167
ANO5	ENSG00000171714|ENST00000324559|ANO5	4.3881	1.6883	1.49901	1.99943	0.713451	0.960478	6.37814	1.90894	1.50022
ANO6	ENSG00000177119|ENST00000320560|ANO6,ENSG00000177119|ENST00000425752|ANO6,ENSG00000177119|ENST00000441606|ANO6	20.3644	6.58833	6.17131	3.98756	3.93961	3.27825	19.7017	7.21207	12.5451
ANO7	ENSG00000146205|ENST00000274979|ANO7,ENSG00000146205|ENST00000402430|ANO7	6.55527	2.11797	3.17912	1.55026	0.98352	0.964167	22.8892	5.10971	4.47773
ANO8	ENSG00000074855|ENST00000159087|ANO8,ENSG00000074855|ENST00000630631|ANO8	2.70254	0.758306	0.715386	1.48856	0.822381	0.830271	5.96809	2.30837	1.67566
ANO9	ENSG00000185101|ENST00000332826|ANO9	3.88644	2.35521	2.52145	1.1351	1.42368	1.28294	1.4083	1.47942	9.33842
ANOS1	ENSG00000011201|ENST00000262648|ANOS1	28.3154	7.84304	8.41193	5.92678	5.26403	3.62269	49.3774	13.5304	7.36609
ANP32A	ENSG00000140350|ENST00000465139|ANP32A,ENSG00000140350|ENST00000560303|ANP32A	148.203	130.825	131.085	108.771	125.573	107.397	165.088	133.997	85.9326
ANP32B	ENSG00000136938|ENST00000339399|ANP32B	306.82	230.542	271.701	130.984	201.581	127.848	265.28	238.468	189.497
ANP32E	ENSG00000143401|ENST00000533654|ANP32E,ENSG00000143401|ENST00000583931|ANP32E	188.112	280.728	277.921	393.371	377.868	391.204	156.185	129.321	141.449
ANPEP	ENSG00000166825|ENST00000300060|ANPEP	5.01456	1.77238	1.54329	1.87771	1.55016	2.76487	0.346458	1.15585	1.87494
ANTXR1	ENSG00000169604|ENST00000303714|ANTXR1,ENSG00000169604|ENST00000409829|ANTXR1	42.7165	16.3268	25.2965	12.2079	11.6374	9.86909	52.2972	27.437	21.1959
ANTXR2	ENSG00000163297|ENST00000403729|ANTXR2	39.1865	56.705	34.9073	30.3293	29.315	29.8729	21.4087	28.3485	60.6598
ANXA1	ENSG00000135046|ENST00000376911|ANXA1,ENSG00000135046|ENST00000415424|ANXA1	519.943	812.398	659.753	830.445	1019.07	960.562	176.697	387.374	351.507
ANXA11	ENSG00000122359|ENST00000265447|ANXA11	106.475	87.2547	93.3845	62.077	59.7652	59.553	57.0591	60.1903	151.37
ANXA13	ENSG00000104537|ENST00000262219|ANXA13,ENSG00000104537|ENST00000419625|ANXA13	2.01334	1.89759	0.330469	2.01041	2.76622	0.526226	1.97849	0.412495	1.60592
ANXA2	ENSG00000182718|ENST00000332680|ANXA2,ENSG00000182718|ENST00000421017|ANXA2,ENSG00000182718|ENST00000559176|ANXA2	541.012	352.053	460.59	228.033	410.637	264.317	246.447	265.037	377.985
ANXA3	ENSG00000138772|ENST00000264908|ANXA3	191.189	352.488	276.334	335.146	358.003	416.156	85.9282	165.02	257.391
ANXA4	ENSG00000196975|ENST00000394295|ANXA4	1136.22	1498.29	1325.18	1212.61	1585.98	1203.58	751.85	1009.86	937.958
ANXA5	ENSG00000164111|ENST00000296511|ANXA5,ENSG00000164111|ENST00000515017|ANXA5	828.601	805.449	749.741	578.122	834.667	611.643	452.385	341.792	247.749
ANXA6	ENSG00000197043|ENST00000354546|ANXA6,ENSG00000197043|ENST00000521512|ANXA6,ENSG00000197043|ENST00000522664|ANXA6,ENSG00000197043|ENST00000523714|ANXA6	24.9804	14.4751	17.0165	7.77248	7.67707	7.47988	35.2446	26.302	25.0807
ANXA7	ENSG00000138279|ENST00000372921|ANXA7	192.168	225.009	206.957	153.673	171.681	155.656	169.111	164.582	154.347
AOAH	ENSG00000136250|ENST00000612871|AOAH,ENSG00000136250|ENST00000617537|AOAH	12.467	7.1001	8.69727	5.77942	5.0309	5.60433	22.4757	8.62362	6.99291
AOC2	ENSG00000131480|ENST00000452774|AOC2	2.31086	0	2.27532	0	0	0	3.41509	2.83659	5.52671
AOC3	ENSG00000131471|ENST00000308423|AOC3,ENSG00000131471|ENST00000592999|AOC3,ENSG00000131471|ENST00000613571|AOC3	89.495	16.3174	24.4753	10.1577	13.0061	12.5895	61.9416	32.9524	29.7345
AOX1	ENSG00000138356|ENST00000374700|AOX1,ENSG00000138356|ENST00000439380|AOX1	19.4469	5.9701	4.66736	1.00974	2.35658	3.62943	9.91614	3.00032	10.4755
AP1AR	ENSG00000138660|ENST00000274000|AP1AR,ENSG00000138660|ENST00000309703|AP1AR	33.8642	47.1341	41.9014	29.3965	37.6376	28.5097	34.9784	24.3579	34.0726
AP1B1	ENSG00000100280|ENST00000357586|AP1B1,ENSG00000100280|ENST00000421126|AP1B1	75.5892	20.4657	28.8415	9.565	14.3465	12.1473	92.9792	31.0915	48.6698
AP1G1	ENSG00000166747|ENST00000393512|AP1G1,ENSG00000166747|ENST00000568327|AP1G1,ENSG00000166747|ENST00000569185|AP1G1,ENSG00000166747|ENST00000569748|AP1G1	43.132	30.0348	31.765	14.8534	22.1719	14.748	43.6894	29.8994	29.2813
AP1M1	ENSG00000072958|ENST00000291439|AP1M1,ENSG00000072958|ENST00000590756|AP1M1	67.9439	74.4626	65.5196	88.1157	81.8018	83.5915	67.5843	50.0684	30.6548
AP1M2	ENSG00000129354|ENST00000250244|AP1M2	16.1251	11.2252	8.79592	2.9016	7.42915	3.82879	4.50639	10.5765	12.3694
AP1S1	ENSG00000106367|ENST00000443943|AP1S1	23.1995	13.1312	12.807	10.2296	10.7311	6.53875	27.5743	16.8236	10.0678
AP1S2	ENSG00000182287|ENST00000329235|AP1S2,ENSG00000182287|ENST00000450644|AP1S2,ENSG00000182287|ENST00000452376|AP1S2,ENSG00000182287|ENST00000545766|AP1S2	23.7879	18.9087	17.4433	10.8798	16.4651	11.3882	38.3507	25.112	9.65162
AP1S3	ENSG00000152056|ENST00000396653|AP1S3,ENSG00000152056|ENST00000396654|AP1S3	32.1181	58.6244	42.5103	89.1571	74.1037	100.096	7.26241	25.9073	46.97
AP2A1	ENSG00000196961|ENST00000354293|AP2A1,ENSG00000196961|ENST00000359032|AP2A1	25.1796	4.55987	4.33877	5.32269	4.34302	3.96524	45.8043	10.0384	5.78894
AP2A2	ENSG00000183020|ENST00000332231|AP2A2,ENSG00000183020|ENST00000448903|AP2A2,ENSG00000183020|ENST00000528815|AP2A2,ENSG00000183020|ENST00000534328|AP2A2	168.365	52.0394	73.8045	31.8719	35.3273	31.3699	257.014	109.591	87.9502
AP2B1	ENSG00000006125|ENST00000588116|AP2B1,ENSG00000006125|ENST00000589774|AP2B1,ENSG00000006125|ENST00000612116|AP2B1,ENSG00000006125|ENST00000616784|AP2B1,ENSG00000006125|ENST00000618940|AP2B1,ENSG00000006125|ENST00000621668|AP2B1,ENSG00000006125|ENST00000621914|AP2B1	53.0007	21.3707	29.7562	13.5939	16.6633	14.6505	78.7493	33.8779	28.9406
AP2M1	ENSG00000161203|ENST00000292807|AP2M1,ENSG00000161203|ENST00000442686|AP2M1	444.759	238.853	276.245	122.797	163.963	118.264	644.912	381.042	275.47
AP2S1	ENSG00000042753|ENST00000263270|AP2S1	121.444	136.874	130.763	117.906	136.401	108.541	161.424	135.2	65.815
AP3B1	ENSG00000132842|ENST00000255194|AP3B1	55.8921	63.6999	58.4166	44.4077	60.7048	54.5829	33.5611	50.5882	33.1905
AP3B2	ENSG00000103723|ENST00000535348|AP3B2,ENSG00000103723|ENST00000620652|AP3B2	10.5784	2.9491	4.1368	2.61832	2.43598	2.2112	14.2805	4.12408	3.82661
AP3D1	ENSG00000065000|ENST00000345016|AP3D1,ENSG00000065000|ENST00000355272|AP3D1	16.6673	9.11553	11.2445	5.85852	7.22147	6.90002	27.1871	10.1807	6.0418
AP3M1	ENSG00000185009|ENST00000372745|AP3M1	42.987	45.2426	48.7	23.6995	44.7812	24.3087	20.9826	32.2648	49.403
AP3M2	ENSG00000070718|ENST00000174653|AP3M2	51.7891	27.2684	27.8654	13.1672	16.9681	10.4554	79.6488	48.448	18.1504
AP3S1	ENSG00000177879|ENST00000316788|AP3S1,ENSG00000177879|ENST00000506430|AP3S1	61.2609	65.3962	63.282	48.0393	48.2958	53.1605	94.6939	54.6794	49.8896
AP4B1	ENSG00000134262|ENST00000256658|AP4B1,ENSG00000134262|ENST00000369564|AP4B1,ENSG00000134262|ENST00000369567|AP4B1	11.1645	4.07785	4.69875	2.85828	3.35806	1.94702	10.0722	8.37082	7.72637
AP4E1	ENSG00000081014|ENST00000261842|AP4E1	5.45595	5.37017	5.176	3.12397	4.86055	3.87267	3.48587	3.35505	3.88859
AP4M1	ENSG00000221838|ENST00000421755|AP4M1	14.09	10.5785	10.1079	3.7564	6.49409	4.92167	10.1638	11.2637	15.1686
AP4S1	ENSG00000100478|ENST00000616371|AP4S1	9.68839	17.5324	6.51781	36.0699	27.1169	21.5722	4.73744	13.7615	9.71988
AP5B1	ENSG00000254470|ENST00000532090|AP5B1	18.5568	25.4898	23.8464	31.0066	29.8617	32.1762	13.7961	11.7367	9.09392
AP5M1	ENSG00000053770|ENST00000261558|AP5M1,ENSG00000053770|ENST00000556377|AP5M1	15.9455	21.0643	19.9857	8.47677	18.2224	10.0121	18.6908	19.3076	13.1531
AP5S1	ENSG00000125843|ENST00000246041|AP5S1,ENSG00000125843|ENST00000379573|AP5S1	29.5858	17.5087	18.1626	11.4681	13.56	8.54028	42.4097	23.3302	23.4961
AP5Z1	ENSG00000242802|ENST00000348624|AP5Z1	5.19022	1.33417	1.71924	1.00946	1.39999	0.592237	5.99425	2.49461	0.959729
APAF1	ENSG00000120868|ENST00000551964|APAF1	22.1243	12.7425	15.1337	9.44248	12.9992	9.60272	14.3281	8.59639	23.7105
APBA1	ENSG00000107282|ENST00000265381|APBA1	19.239	21.1948	19.5022	22.7214	20.3642	22.0552	38.731	16.7268	18.2833
APBA2	ENSG00000034053|ENST00000411764|APBA2,ENSG00000034053|ENST00000558259|APBA2	12.9049	4.43323	5.99462	2.47926	2.49638	2.87874	42.4725	12.2848	6.61836
APBB1	ENSG00000166313|ENST00000608645|APBB1,ENSG00000166313|ENST00000609360|APBB1	33.1491	13.7041	18.6898	9.20259	9.9682	8.69756	72.7347	21.8727	18.9296
APBB1IP	ENSG00000077420|ENST00000356785|APBB1IP,ENSG00000077420|ENST00000376236|APBB1IP	10.0886	5.19975	7.51785	8.74283	8.79395	8.65688	3.31415	2.40991	10.1616
APBB2	ENSG00000163697|ENST00000506352|APBB2,ENSG00000163697|ENST00000508593|APBB2,ENSG00000163697|ENST00000512510|APBB2,ENSG00000163697|ENST00000513611|APBB2	6.78502	1.72485	2.18199	1.19318	1.30289	1.15271	18.2761	5.37134	1.93636
APBB3	ENSG00000113108|ENST00000357560|APBB3,ENSG00000113108|ENST00000509914|APBB3	7.33435	1.09739	0.656679	0.570638	0.989237	1.46485	23.2879	4.42758	1.19519
APC	ENSG00000134982|ENST00000508376|APC	33.335	12.1673	15.4275	7.73605	8.54135	7.73246	69.8973	19.9485	11.4436
APC2	ENSG00000115266|ENST00000233607|APC2,ENSG00000115266|ENST00000238483|APC2,ENSG00000115266|ENST00000590469|APC2	1.39616	0	0.161766	0.984076	0	0.708475	8.35173	0.50483	0.39306
APCDD1	ENSG00000154856|ENST00000355285|APCDD1,ENSG00000154856|ENST00000578882|APCDD1	8.65661	2.2109	3.48591	1.56931	1.58167	1.50581	12.6887	4.82462	4.39816
APCDD1L	ENSG00000198768|ENST00000371149|APCDD1L	8.49905	4.3608	6.35742	2.48597	5.40909	3.46124	17.1143	6.4828	7.33805
APCS	ENSG00000132703|ENST00000255040|APCS	11.1385	17.048	11.2888	5.83141	7.59453	3.36564	5.12465	23.693	12.8268
APEH	ENSG00000164062|ENST00000296456|APEH,ENSG00000164062|ENST00000457042|APEH	15.5858	7.51484	6.53731	2.55249	6.96323	3.61306	20.6567	14.8027	11.4651
APELA	ENSG00000248329|ENST00000510062|APELA	88.6481	31.1166	76.2059	34.4326	21.2578	24.2093	74.4706	20.2956	23.8648
APEX1	ENSG00000100823|ENST00000398030|APEX1,ENSG00000100823|ENST00000553681|APEX1,ENSG00000100823|ENST00000557150|APEX1,ENSG00000100823|ENST00000557181|APEX1	25.9821	13.6963	21.6296	9.87265	18.6827	9.4803	31.4489	23.18	16.95
APEX2	ENSG00000169188|ENST00000374987|APEX2	5.52995	2.45448	3.17859	3.20235	2.59312	1.95067	5.69212	3.42007	5.26677
APH1A	ENSG00000117362|ENST00000360244|APH1A,ENSG00000117362|ENST00000369109|APH1A	53.0142	44.9875	44.2829	32.1976	39.816	27.6804	59.5672	45.8445	32.5967
API5	ENSG00000166181|ENST00000531273|API5,ENSG00000166181|ENST00000534600|API5,ENSG00000166181|ENST00000534695|API5	12.9333	4.29889	7.95126	2.84613	4.02604	2.78782	12.6144	7.66334	8.21921
APIP	ENSG00000149089|ENST00000395787|APIP	21.5178	10.9504	10.91	6.25043	4.72688	4.99949	43.609	15.6717	8.27068
APITD1-CORT	ENSG00000251503|ENST00000470413|APITD1-CORT,ENSG00000251503|ENST00000602787|APITD1-CORT	12.3501	10.1235	12.3558	8.1883	10.1821	6.51169	15.6023	11.346	9.57985
APLF	ENSG00000169621|ENST00000303795|APLF,ENSG00000169621|ENST00000445692|APLF	8.95524	11.4152	8.3187	7.403	9.89787	7.90439	7.49582	8.88469	5.60147
APLN	ENSG00000171388|ENST00000429967|APLN	34.0644	11.0197	18.5981	10.2013	5.24608	10.0818	93.4432	30.174	23.1303
APLNR	ENSG00000134817|ENST00000611099|APLNR	22.4382	6.70472	8.66623	3.63989	4.10997	3.27936	39.6441	9.4678	10.4415
APLP1	ENSG00000105290|ENST00000221891|APLP1	90.8119	25.2315	36.6504	16.5128	13.894	11.9146	233.817	58.5868	45.8318
APLP2	ENSG00000084234|ENST00000263574|APLP2,ENSG00000084234|ENST00000338167|APLP2,ENSG00000084234|ENST00000528499|APLP2	67.9994	18.9132	25.9489	10.8956	13.897	10.308	132.061	34.4744	24.0946
APMAP	ENSG00000101474|ENST00000217456|APMAP	56.3683	24.4147	25.5221	9.95866	11.0066	8.42505	56.7274	32.2771	28.4058
APOA1	ENSG00000118137|ENST00000236850|APOA1	25.7237	14.6952	20.3443	0	3.85521	2.14025	68.3358	30.6709	12.5919
APOA4	ENSG00000110244|ENST00000357780|APOA4	7.48493	112.317	66.0808	12.1259	10.3568	14.5227	5.5153	48.4757	2.23895
APOB	ENSG00000084674|ENST00000233242|APOB,ENSG00000084674|ENST00000399256|APOB	3.62635	0.512734	0.446436	0.310363	0.597824	0.284492	4.2742	1.3377	0.10848
APOBEC1	ENSG00000111701|ENST00000229304|APOBEC1	7.62647	6.7086	10.9282	2.51188	5.02528	3.06571	0.844309	1.22234	6.51486
APOBEC2	ENSG00000124701|ENST00000244669|APOBEC2	26.4037	19.8787	18.1558	8.40496	6.90029	5.9383	9.36642	25.3162	36.115
APOBEC4	ENSG00000173627|ENST00000308641|APOBEC4	0	2.20275	0	0	0	0.915675	0	4.30827	0
APOD	ENSG00000189058|ENST00000343267|APOD	5.74657	17.4788	3.6014	181.963	211.462	320.474	8.087	64.2132	162.506
APOE	ENSG00000130203|ENST00000252486|APOE	721.584	1564.43	943.308	569.024	997.726	523.589	141.759	335.545	161.667
APOF	ENSG00000175336|ENST00000398189|APOF	2.05507	1.29127	4.72246	0	0	0	1.00976	0	0
APOH	ENSG00000091583|ENST00000205948|APOH	33.4995	34.9789	40.0995	10.5858	19.3704	9.90836	17.4606	15.6548	21.5852
APOL1	ENSG00000100342|ENST00000426053|APOL1	51.8823	31.7885	51.417	15.2636	37.6865	18.5715	20.5416	21.5316	52.7697
APOL3	ENSG00000128284|ENST00000424878|APOL3	53.8089	21.4312	26.2026	9.72939	11.2446	7.43174	42.4311	47.5256	23.5781
APOLD1	ENSG00000178878|ENST00000356591|APOLD1	11.0298	4.07099	3.82803	2.03281	2.84765	6.9471	2.22642	1.06218	3.61748
APOM	ENSG00000204444|ENST00000375916|APOM	0.761416	0	0.749865	0	0.627715	0	4.49009	0.935925	2.73296
APOO	ENSG00000184831|ENST00000379226|APOO	35.7182	56.4116	46.8949	58.4032	55.6626	67.7222	33.4564	54.9403	40.8827
APOOL	ENSG00000155008|ENST00000613473|APOOL	5.59606	7.79347	7.12379	12.4659	9.74225	10.8073	3.22561	5.93521	3.57525
APOPT1	ENSG00000256053|ENST00000409074|APOPT1,ENSG00000256053|ENST00000495778|APOPT1	190.588	289.129	254.982	319.777	285.35	281.902	164.374	222.818	233.509
APP	ENSG00000142192|ENST00000354192|APP,ENSG00000142192|ENST00000440126|APP	403.159	168.819	240.91	103.107	111.304	119.757	838.57	249.039	285.31
APPBP2	ENSG00000062725|ENST00000083182|APPBP2	21.8953	24.3076	20.2257	26.1185	25.8935	24.7575	27.6049	19.8908	12.0055
APPL1	ENSG00000157500|ENST00000288266|APPL1	58.5857	83.0955	68.8999	68.5452	71.5321	63.4811	72.7275	63.5547	33.9347
APPL2	ENSG00000136044|ENST00000258530|APPL2,ENSG00000136044|ENST00000539978|APPL2	5.95041	0.682862	1.1721	0.708529	0.852962	0.568444	4.42043	1.52717	0.96034
APRT	ENSG00000198931|ENST00000378364|APRT,ENSG00000198931|ENST00000426324|APRT,ENSG00000198931|ENST00000563655|APRT,ENSG00000198931|ENST00000567713|APRT	49.127	17.9747	29.5328	12.6765	15.073	13.4338	67.7833	41.7408	71.2377
APTX	ENSG00000137074|ENST00000379813|APTX,ENSG00000137074|ENST00000379819|APTX,ENSG00000137074|ENST00000436040|APTX,ENSG00000137074|ENST00000482687|APTX	3.01829	0.635775	0.863559	1.4033	0.389167	0.719122	1.58988	1.16111	2.12664
AQP1	ENSG00000240583|ENST00000311813|AQP1	327.189	258.641	217.363	95.9967	132.063	98.7449	620.59	545.037	136.547
AQP11	ENSG00000178301|ENST00000313578|AQP11	17.0782	16.9196	16.3932	9.32423	19.9699	15.723	12.3349	14.0675	18.3595
AQP12A	ENSG00000184945|ENST00000337801|AQP12A	2.34143	1.76558	0.461197	0.801579	1.15804	0.734617	1.38009	4.03031	2.24129
AQP12B	ENSG00000185176|ENST00000621682|AQP12B	1.69268	0.456599	0.359723	0.988732	0.863207	1.91642	1.29673	2.43421	0.686145
AQP2	ENSG00000167580|ENST00000199280|AQP2	0	2.61954	0	0	2.29443	0	4.11349	3.41272	0
AQP3	ENSG00000165272|ENST00000297991|AQP3	119.031	143.307	100.008	36.3886	97.7058	44.9841	52.9586	162.959	243.884
AQP4	ENSG00000171885|ENST00000383168|AQP4	10.5501	17.6709	13.5616	3.66925	9.77093	9.02814	5.77458	9.03897	38.5529
AQP7	ENSG00000165269|ENST00000297988|AQP7,ENSG00000165269|ENST00000624075|AQP7	1.10899	0	0.546016	0.949338	0	0	1.63727	0.681036	0
AQP9	ENSG00000103569|ENST00000536493|AQP9,ENSG00000103569|ENST00000558772|AQP9	1.8811	4.06738	2.72438	3.4104	3.10234	3.73087	0.489311	0.680125	0
AQR	ENSG00000021776|ENST00000156471|AQR	25.625	7.65754	10.0359	3.43089	5.79118	3.85596	20.3584	7.35807	11.525
AR	ENSG00000169083|ENST00000374690|AR,ENSG00000169083|ENST00000613054|AR	5.333	3.89891	4.89125	1.7698	1.62507	1.46212	17.5419	6.17376	1.43122
ARAF	ENSG00000078061|ENST00000290277|ARAF	47.474	12.5296	15.815	8.13294	6.7048	4.95421	56.0802	18.0527	26.2999
ARAP1	ENSG00000186635|ENST00000334211|ARAP1,ENSG00000186635|ENST00000359373|ARAP1,ENSG00000186635|ENST00000393609|ARAP1,ENSG00000186635|ENST00000426523|ARAP1,ENSG00000186635|ENST00000429686|ARAP1,ENSG00000186635|ENST00000455638|ARAP1	4.58785	2.18713	2.79833	1.61166	1.73609	1.94049	3.41702	1.29053	2.60087
ARAP2	ENSG00000047365|ENST00000303965|ARAP2	4.145	4.5471	4.42417	1.32268	3.70552	1.96631	1.68998	2.79345	5.38019
ARAP3	ENSG00000120318|ENST00000239440|ARAP3,ENSG00000120318|ENST00000626478|ARAP3	3.93851	1.02419	0.914705	1.56623	0.903039	0.889971	3.66899	0.516363	0.511437
ARC	ENSG00000198576|ENST00000356613|ARC	7.15064	3.52714	7.69345	3.66768	4.29842	7.75773	2.56018	1.17926	3.57322
ARCN1	ENSG00000095139|ENST00000264028|ARCN1	299.235	128.854	170.442	84.2614	110.558	90.9226	260.186	150.33	233.97
AREG	ENSG00000109321|ENST00000395748|AREG	9.45153	31.063	15.8024	2.65609	5.34868	12.8105	1.45467	2.949	202.987
AREL1	ENSG00000119682|ENST00000356357|AREL1	9.05324	3.53936	4.43547	2.9317	3.29772	2.40907	10.0072	3.67391	5.87035
ARF1	ENSG00000143761|ENST00000541182|ARF1	270.292	368.73	355.753	270.997	321.005	275.525	276.653	232.156	255.002
ARF3	ENSG00000134287|ENST00000447318|ARF3,ENSG00000134287|ENST00000541236|ARF3,ENSG00000134287|ENST00000541959|ARF3	7.32894	5.67717	5.91957	2.09916	2.72284	2.55115	6.30855	2.88736	25.859
ARF4	ENSG00000168374|ENST00000303436|ARF4,ENSG00000168374|ENST00000463880|ARF4	299.604	390.789	366.393	485.528	465.996	470.816	279.584	190.113	225.831
ARF5	ENSG00000004059|ENST00000000233|ARF5	390.374	217.585	269.333	154.815	174.464	152.006	384.42	245.087	303.25
ARF6	ENSG00000165527|ENST00000298316|ARF6	160.959	142.809	136.854	130.781	136.374	131.523	160.016	116.919	135.681
ARFGAP1	ENSG00000101199|ENST00000353546|ARFGAP1,ENSG00000101199|ENST00000370283|ARFGAP1,ENSG00000101199|ENST00000519273|ARFGAP1,ENSG00000101199|ENST00000523114|ARFGAP1	14.2626	3.99575	4.52749	3.25625	2.97198	2.22593	25.2347	8.15865	4.74291
ARFGAP2	ENSG00000149182|ENST00000524782|ARFGAP2,ENSG00000149182|ENST00000529455|ARFGAP2	23.2251	11.4474	11.957	4.98947	6.7869	5.63364	37.1609	16.1639	10.8643
ARFGAP3	ENSG00000242247|ENST00000263245|ARFGAP3,ENSG00000242247|ENST00000437119|ARFGAP3	27.0089	27.9369	24.2199	14.7507	32.7441	17.9755	15.0178	18.0921	12.8282
ARFGEF1	ENSG00000066777|ENST00000262215|ARFGEF1,ENSG00000066777|ENST00000518230|ARFGEF1	23.802	19.4585	22.5545	12.5987	14.6886	12.819	33.9297	16.4655	18.0612
ARFGEF2	ENSG00000124198|ENST00000371917|ARFGEF2	22.0805	22.7547	20.6155	18.014	17.9701	19.3162	25.6699	20.2404	16.114
ARFGEF3	ENSG00000112379|ENST00000251691|ARFGEF3	1.73439	0.108955	0.113864	0.29692	0.476685	0.0905737	5.28855	0.284124	0.553254
ARFIP1	ENSG00000164144|ENST00000353617|ARFIP1,ENSG00000164144|ENST00000356064|ARFIP1	16.7337	22.0767	20.849	16.6339	20.7277	17.3167	12.2224	13.4481	11.0333
ARFIP2	ENSG00000132254|ENST00000396777|ARFIP2	43.2701	12.633	12.5395	8.84855	8.52216	5.70748	72.2149	16.0131	9.62204
ARFRP1	ENSG00000101246|ENST00000607873|ARFRP1,ENSG00000101246|ENST00000612157|ARFRP1,ENSG00000101246|ENST00000619493|ARFRP1	10.433	9.53235	8.97357	5.26152	8.36102	5.73746	12.1505	8.12986	8.25935
ARG1	ENSG00000118520|ENST00000356962|ARG1,ENSG00000118520|ENST00000368087|ARG1	51.9201	78.0415	54.9832	104.196	155.274	134.846	1.93763	3.41453	41.7083
ARG2	ENSG00000081181|ENST00000261783|ARG2	39.8296	87.3097	58.1103	28.7551	28.5566	35.1957	36.3845	56.2735	133.797
ARGLU1	ENSG00000134884|ENST00000375926|ARGLU1,ENSG00000134884|ENST00000400198|ARGLU1	106.853	112.137	110.667	89.2188	78.9609	69.5512	158.661	117.04	95.0027
ARHGAP1	ENSG00000175220|ENST00000311956|ARHGAP1	47.0808	12.2323	12.9365	7.1107	8.51733	6.02186	63.4146	28.1196	6.05976
ARHGAP10	ENSG00000071205|ENST00000336498|ARHGAP10	10.5051	7.1781	8.99344	4.77191	5.12719	6.15139	10.7129	12.1244	9.76674
ARHGAP11A	ENSG00000198826|ENST00000361627|ARHGAP11A,ENSG00000198826|ENST00000543522|ARHGAP11A	14.1593	10.7346	13.0634	9.96358	10.2111	9.29572	12.939	5.70834	11.5053
ARHGAP12	ENSG00000165322|ENST00000311380|ARHGAP12,ENSG00000165322|ENST00000375250|ARHGAP12,ENSG00000165322|ENST00000396144|ARHGAP12	10.8556	8.23115	9.92054	4.83334	6.58934	6.36977	12.4231	5.95325	9.36228
ARHGAP17	ENSG00000140750|ENST00000289968|ARHGAP17,ENSG00000140750|ENST00000303665|ARHGAP17	6.54965	2.06297	2.3099	1.32197	1.73039	1.43708	4.65528	1.30362	3.21151
ARHGAP18	ENSG00000146376|ENST00000368149|ARHGAP18	46.202	58.9086	39.6411	20.5342	40.5327	20.6954	32.1276	34.6447	27.525
ARHGAP19-SLIT1	ENSG00000269891|ENST00000479633|ARHGAP19-SLIT1	2.95071	2.2431	2.24988	1.38486	3.13825	1.19492	3.22503	2.45799	1.82237
ARHGAP20	ENSG00000137727|ENST00000260283|ARHGAP20,ENSG00000137727|ENST00000524756|ARHGAP20,ENSG00000137727|ENST00000527598|ARHGAP20	9.60082	5.06811	4.14713	2.82878	1.98826	2.41161	18.0601	7.67086	4.09319
ARHGAP21	ENSG00000107863|ENST00000320481|ARHGAP21,ENSG00000107863|ENST00000396432|ARHGAP21,ENSG00000107863|ENST00000612832|ARHGAP21,ENSG00000107863|ENST00000636789|ARHGAP21	12.2242	6.91765	8.05235	6.46025	5.71789	6.11834	19.9536	11.5705	7.87871
ARHGAP22	ENSG00000128805|ENST00000249601|ARHGAP22	6.86262	3.53972	5.16484	1.77305	3.095	2.1338	11.3477	3.98093	3.13998
ARHGAP23	ENSG00000275832|ENST00000620417|ARHGAP23,ENSG00000275832|ENST00000622683|ARHGAP23	5.63324	2.97146	2.95913	2.14656	1.52605	1.85322	8.55762	2.50641	6.97489
ARHGAP24	ENSG00000138639|ENST00000264343|ARHGAP24,ENSG00000138639|ENST00000503995|ARHGAP24,ENSG00000138639|ENST00000512201|ARHGAP24,ENSG00000138639|ENST00000514229|ARHGAP24	30.3423	28.448	24.0994	12.5537	11.4522	10.9798	28.5319	16.8958	23.303
ARHGAP25	ENSG00000163219|ENST00000409220|ARHGAP25,ENSG00000163219|ENST00000497079|ARHGAP25,ENSG00000163219|ENST00000497259|ARHGAP25	6.12393	4.20411	4.26066	3.0193	3.4016	3.23854	3.33352	0.900459	2.94719
ARHGAP26	ENSG00000145819|ENST00000378004|ARHGAP26	1.7194	1.30712	1.6388	1.28164	1.37145	0.827007	2.61412	1.02317	0.862836
ARHGAP27	ENSG00000159314|ENST00000428638|ARHGAP27,ENSG00000159314|ENST00000532038|ARHGAP27,ENSG00000159314|ENST00000532891|ARHGAP27	5.78596	3.02288	3.02093	2.05826	3.1601	3.09105	2.25871	1.79997	9.5516
ARHGAP28	ENSG00000088756|ENST00000383472|ARHGAP28,ENSG00000088756|ENST00000531294|ARHGAP28	17.276	10.7649	14.131	8.68739	11.0367	9.26773	16.7916	15.8443	16.4685
ARHGAP29	ENSG00000137962|ENST00000260526|ARHGAP29	7.90758	3.57585	5.14626	2.98616	3.40417	2.65365	5.47306	5.48102	3.92586
ARHGAP30	ENSG00000186517|ENST00000368013|ARHGAP30,ENSG00000186517|ENST00000368016|ARHGAP30	1.5361	0	2.01698	1.75309	1.26645	0.802514	0	0	0
ARHGAP31	ENSG00000031081|ENST00000264245|ARHGAP31	7.14044	0.975509	2.54802	1.68275	0.597068	1.21809	3.65826	1.14537	1.85751
ARHGAP32	ENSG00000134909|ENST00000310343|ARHGAP32,ENSG00000134909|ENST00000527272|ARHGAP32	7.53608	2.30408	2.91454	3.09503	2.53938	2.11504	16.503	4.54044	7.5399
ARHGAP33	ENSG00000004777|ENST00000007510|ARHGAP33	13.8877	8.16051	9.39498	8.62955	7.97785	8.79525	7.64434	3.41423	5.20393
ARHGAP35	ENSG00000160007|ENST00000614079|ARHGAP35	22.6421	6.0205	4.15141	4.4818	4.56187	4.11129	43.765	9.68748	4.02509
ARHGAP39	ENSG00000147799|ENST00000276826|ARHGAP39,ENSG00000147799|ENST00000377307|ARHGAP39	6.74671	3.0181	3.85031	2.60868	2.37567	2.39352	6.03594	3.41935	5.32607
ARHGAP40	ENSG00000124143|ENST00000373345|ARHGAP40	10.7167	5.06469	8.00913	4.67279	4.90735	3.98888	13.8826	6.6794	3.92727
ARHGAP42	ENSG00000165895|ENST00000298815|ARHGAP42,ENSG00000165895|ENST00000524892|ARHGAP42	5.05425	2.38202	1.17123	1.90843	2.20564	2.21551	2.84756	1.82774	0.533615
ARHGAP44	ENSG00000006740|ENST00000262444|ARHGAP44,ENSG00000006740|ENST00000340825|ARHGAP44,ENSG00000006740|ENST00000379672|ARHGAP44,ENSG00000006740|ENST00000544416|ARHGAP44,ENSG00000006740|ENST00000580768|ARHGAP44	1.00562	0.818642	0.618977	0.537948	0.103628	0.689856	4.0769	0.61805	0.150393
ARHGAP45	ENSG00000180448|ENST00000313093|ARHGAP45,ENSG00000180448|ENST00000590214|ARHGAP45	6.44142	1.69319	2.13503	1.37819	1.6336	1.26371	2.09821	0.609357	1.11175
ARHGAP5	ENSG00000100852|ENST00000433497|ARHGAP5,ENSG00000100852|ENST00000556611|ARHGAP5	45.5717	18.835	23.3454	15.8875	14.1768	11.6889	56.1403	23.4741	31.5646
ARHGAP6	ENSG00000047648|ENST00000337414|ARHGAP6,ENSG00000047648|ENST00000380717|ARHGAP6,ENSG00000047648|ENST00000495242|ARHGAP6	17.8992	8.1754	11.0552	9.79139	6.74293	6.56391	11.9599	14.386	10.6828
ARHGAP8	ENSG00000241484|ENST00000336963|ARHGAP8	0	2.00937	1.61729	0	0	0	0.228095	1.56635	0
ARHGAP9	ENSG00000123329|ENST00000430041|ARHGAP9,ENSG00000123329|ENST00000552066|ARHGAP9	5.04046	3.80098	1.98568	1.43796	2.76979	2.63632	1.48517	2.27257	3.01568
ARHGDIA	ENSG00000141522|ENST00000580685|ARHGDIA,ENSG00000141522|ENST00000581876|ARHGDIA	123.487	73.5962	95.0168	42.6498	61.7794	41.3794	101.509	81.8058	90.7439
ARHGDIB	ENSG00000111348|ENST00000541546|ARHGDIB	1450.02	393.334	600.179	224.781	280.835	186.15	1566.09	560.059	629.025
ARHGEF1	ENSG00000076928|ENST00000354532|ARHGEF1,ENSG00000076928|ENST00000594521|ARHGEF1	12.9321	3.43646	4.4268	2.39286	2.86864	2.10174	8.0098	5.52797	5.81645
ARHGEF10	ENSG00000104728|ENST00000349830|ARHGEF10	4.71711	1.27679	1.2875	2.23834	1.73224	1.68569	6.25948	2.29756	0.782449
ARHGEF10L	ENSG00000074964|ENST00000361221|ARHGEF10L,ENSG00000074964|ENST00000375408|ARHGEF10L,ENSG00000074964|ENST00000375415|ARHGEF10L	7.21646	1.56829	2.42589	1.75666	1.38906	1.33961	9.57907	2.94939	6.23104
ARHGEF11	ENSG00000132694|ENST00000368194|ARHGEF11	4.78564	1.28893	2.08231	0.996796	0.99128	0.943927	9.32245	2.49109	2.69671
ARHGEF12	ENSG00000196914|ENST00000356641|ARHGEF12,ENSG00000196914|ENST00000397843|ARHGEF12	26.1669	13.2685	16.0783	9.65669	8.96275	9.06176	33.1893	13.36	18.1305
ARHGEF15	ENSG00000198844|ENST00000421050|ARHGEF15	13.0602	6.01116	7.30024	4.93909	4.65511	3.96649	13.8802	7.90917	9.56403
ARHGEF16	ENSG00000130762|ENST00000378378|ARHGEF16	23.4613	21.011	19.9408	9.62629	15.4803	20.1496	9.33804	13.0433	31.4843
ARHGEF17	ENSG00000110237|ENST00000263674|ARHGEF17	4.6982	0.716373	0.952635	0.886985	0.626464	0.975564	8.6531	1.86893	1.07473
ARHGEF18	ENSG00000104880|ENST00000359920|ARHGEF18	7.88852	2.21666	3.06295	2.59658	2.50065	1.7265	8.60103	3.63833	1.99695
ARHGEF19	ENSG00000142632|ENST00000270747|ARHGEF19	10.4584	5.11188	8.24026	4.57478	5.74682	5.10627	12.4486	4.47951	10.8481
ARHGEF2	ENSG00000116584|ENST00000361247|ARHGEF2,ENSG00000116584|ENST00000368315|ARHGEF2,ENSG00000116584|ENST00000462460|ARHGEF2,ENSG00000116584|ENST00000470541|ARHGEF2	17.9784	8.18544	9.68832	11.4815	5.56304	6.01132	23.4269	10.644	13.8096
ARHGEF25	ENSG00000240771|ENST00000286494|ARHGEF25,ENSG00000240771|ENST00000616622|ARHGEF25	10.6174	6.41334	7.56735	3.33031	2.69756	3.15482	16.1313	6.78188	11.8418
ARHGEF26	ENSG00000114790|ENST00000465093|ARHGEF26	9.108	3.37716	4.30582	2.18307	1.95179	2.47804	26.5593	7.69179	7.04822
ARHGEF28	ENSG00000214944|ENST00000296794|ARHGEF28,ENSG00000214944|ENST00000296799|ARHGEF28,ENSG00000214944|ENST00000512883|ARHGEF28,ENSG00000214944|ENST00000545377|ARHGEF28	4.17674	1.05252	0.773846	1.41569	0.716141	0.389385	7.00962	2.23758	1.23713
ARHGEF3	ENSG00000163947|ENST00000296315|ARHGEF3,ENSG00000163947|ENST00000338458|ARHGEF3,ENSG00000163947|ENST00000413728|ARHGEF3,ENSG00000163947|ENST00000465659|ARHGEF3,ENSG00000163947|ENST00000468466|ARHGEF3,ENSG00000163947|ENST00000495373|ARHGEF3,ENSG00000163947|ENST00000497267|ARHGEF3	10.5196	7.34166	8.81714	5.52697	6.92792	6.18722	10.4701	7.18302	10.4847
ARHGEF33	ENSG00000214694|ENST00000398800|ARHGEF33	0.521296	0.982253	0.25666	0.223133	0.644861	0.611981	0.769818	1.60044	0.311737
ARHGEF37	ENSG00000183111|ENST00000333677|ARHGEF37	1.63689	0.38573	0.806058	0.116745	0.337318	0.642024	2.21083	0.838606	2.61151
ARHGEF38	ENSG00000236699|ENST00000265154|ARHGEF38,ENSG00000236699|ENST00000420470|ARHGEF38	0	0	0	0	0	1.1691	0	0	8.92917
ARHGEF39	ENSG00000137135|ENST00000378387|ARHGEF39,ENSG00000137135|ENST00000490638|ARHGEF39	10.5604	2.56474	4.32228	4.84197	3.17674	2.17389	9.2641	4.65805	5.96998
ARHGEF4	ENSG00000136002|ENST00000326016|ARHGEF4,ENSG00000136002|ENST00000355771|ARHGEF4,ENSG00000136002|ENST00000428230|ARHGEF4	11.1303	2.68684	3.79299	1.41989	1.20622	1.66218	22.0664	6.06226	11.1986
ARHGEF40	ENSG00000165801|ENST00000298694|ARHGEF40,ENSG00000165801|ENST00000556399|ARHGEF40	6.64699	0.524018	0.824874	1.8339	0.850563	1.21811	10.1966	2.2547	0.717376
ARHGEF5	ENSG00000050327|ENST00000471847|ARHGEF5	13.1474	2.24571	2.97722	1.79027	4.19228	3.49317	6.14176	1.87747	32.9872
ARHGEF6	ENSG00000129675|ENST00000250617|ARHGEF6,ENSG00000129675|ENST00000370622|ARHGEF6	0.452315	0.284229	0.445468	0.645201	0.248563	0.709584	0.666496	0.46344	0.270608
ARHGEF7	ENSG00000102606|ENST00000218789|ARHGEF7,ENSG00000102606|ENST00000317133|ARHGEF7,ENSG00000102606|ENST00000426073|ARHGEF7,ENSG00000102606|ENST00000466143|ARHGEF7	21.6798	12.6598	13.6329	9.1376	9.88227	8.16483	30.901	16.6543	10.8703
ARHGEF9	ENSG00000131089|ENST00000495564|ARHGEF9,ENSG00000131089|ENST00000624843|ARHGEF9	2.56898	0.403522	0	0	0.705968	0	4.41916	1.57874	0
ARID1A	ENSG00000117713|ENST00000324856|ARID1A,ENSG00000117713|ENST00000430799|ARID1A	43.7767	28.8887	39.7637	29.4632	26.6129	32.49	50.4851	23.5084	44.7786
ARID1B	ENSG00000049618|ENST00000346085|ARID1B,ENSG00000049618|ENST00000350026|ARID1B	18.5407	10.706	11.7777	8.27603	7.69826	8.0251	29.0741	8.95102	12.8708
ARID2	ENSG00000189079|ENST00000334344|ARID2,ENSG00000189079|ENST00000444670|ARID2	13.8892	8.33736	10.5117	7.8126	6.73722	6.86161	19.2029	10.1326	10.642
ARID3A	ENSG00000116017|ENST00000263620|ARID3A	16.2515	4.55965	5.70492	3.61603	2.56386	2.84686	12.6347	6.57051	12.0061
ARID3B	ENSG00000179361|ENST00000622429|ARID3B	4.4004	2.48884	1.95025	2.6362	1.81349	1.89913	6.1576	2.16458	1.5797
ARID4A	ENSG00000032219|ENST00000348476|ARID4A,ENSG00000032219|ENST00000355431|ARID4A	9.18619	2.76249	4.80005	2.42368	2.74128	2.98627	12.7066	3.84743	5.67493
ARID5A	ENSG00000196843|ENST00000357485|ARID5A	4.41853	3.43008	2.55985	1.77955	1.92596	1.63151	2.29723	1.59811	7.46443
ARID5B	ENSG00000150347|ENST00000279873|ARID5B,ENSG00000150347|ENST00000309334|ARID5B	8.10833	2.62936	3.3222	1.94313	2.78092	2.44329	4.30029	2.5526	5.35599
ARIH1	ENSG00000166233|ENST00000379887|ARIH1	39.877	32.0306	34.5956	16.3611	22.8806	17.1054	38.2441	29.8121	39.1262
ARIH2	ENSG00000177479|ENST00000449376|ARIH2	49.9154	49.9031	55.1023	28.4734	36.0164	26.4583	48.8355	41.9438	40.5402
ARL1	ENSG00000120805|ENST00000261636|ARL1,ENSG00000120805|ENST00000551671|ARL1	183.769	197.343	201.001	138.041	186.742	156.49	157.31	155.844	214.063
ARL10	ENSG00000175414|ENST00000310389|ARL10	22.6513	8.60053	11.1775	5.39541	5.86937	5.23852	17.5036	11.0941	16.4485
ARL11	ENSG00000152213|ENST00000282026|ARL11	51.9373	101.267	87.5883	66.9802	61.577	65.3046	27.7774	22.3083	62.1472
ARL13B	ENSG00000169379|ENST00000471138|ARL13B	6.24251	5.44724	3.32675	4.17157	3.86954	3.50714	9.63584	5.46844	1.94425
ARL14	ENSG00000179674|ENST00000320767|ARL14	0	1.91292	0	0	0	0	0	0	14.5701
ARL14EP	ENSG00000152219|ENST00000282032|ARL14EP,ENSG00000152219|ENST00000530909|ARL14EP	24.9783	32.2667	32.5174	39.3986	40.6873	35.4032	17.5977	21.778	19.3294
ARL15	ENSG00000185305|ENST00000504924|ARL15,ENSG00000185305|ENST00000507646|ARL15	15.0667	7.95498	9.75078	5.095	7.51033	5.48454	21.1234	14.6443	10.5313
ARL16	ENSG00000214087|ENST00000621051|ARL16,ENSG00000214087|ENST00000622299|ARL16	3.82992	4.54759	5.54209	2.72054	3.77564	1.9982	3.34537	4.32049	4.04017
ARL2	ENSG00000213465|ENST00000529384|ARL2	23.4788	15.7119	17.5213	7.90323	12.0763	8.71332	34.93	20.3802	18.5438
ARL2-SNX15	ENSG00000273003|ENST00000301886|ARL2-SNX15	0	0	0	0	0	0	0	0	4.20125
ARL2BP	ENSG00000102931|ENST00000219204|ARL2BP	43.4165	69.3324	69.3967	115.96	91.1302	97.5166	53.4763	42.1182	18.6999
ARL3	ENSG00000138175|ENST00000260746|ARL3	49.3691	53.599	44.2589	70.3812	56.1424	60.557	77.8	42.6562	16.1593
ARL4A	ENSG00000122644|ENST00000396663|ARL4A	10.7485	9.02511	7.84621	5.11353	8.17663	5.5458	12.8886	10.152	8.99425
ARL4C	ENSG00000188042|ENST00000390645|ARL4C	15.1086	7.07443	9.35605	7.67864	6.19334	6.61439	26.1283	7.91786	12.0718
ARL4D	ENSG00000175906|ENST00000320033|ARL4D	138.642	53.3732	73.2055	21.5642	42.5701	33.3623	120.632	63.5073	173.71
ARL5A	ENSG00000162980|ENST00000295087|ARL5A	91.7055	91.9794	92.5624	94.6065	99.9861	85.6207	101.537	68.7356	64.9018
ARL5B	ENSG00000165997|ENST00000377275|ARL5B	19.1498	7.90797	8.981	5.5412	4.05894	3.36233	26.1985	10.0915	10.366
ARL6	ENSG00000113966|ENST00000394206|ARL6,ENSG00000113966|ENST00000462412|ARL6	12.8035	16.2026	15.5861	24.8595	17.0528	23.7539	27.4311	18.6558	8.51071
ARL6IP1	ENSG00000170540|ENST00000304414|ARL6IP1,ENSG00000170540|ENST00000562819|ARL6IP1	494.243	796.586	690.927	1210.37	935.849	1042.66	651.364	510.145	336.347
ARL6IP4	ENSG00000182196|ENST00000315580|ARL6IP4,ENSG00000182196|ENST00000426960|ARL6IP4,ENSG00000182196|ENST00000439686|ARL6IP4	34.3287	19.2524	24.3423	18.2163	25.8926	15.8854	41.1618	22.7909	14.9924
ARL6IP5	ENSG00000144746|ENST00000273258|ARL6IP5	209.646	211.15	236.065	182.417	183.362	177.525	165.086	255.042	189.885
ARL6IP6	ENSG00000177917|ENST00000326446|ARL6IP6	8.7113	7.82908	7.74179	9.49876	7.10787	10.586	9.97451	10.1484	6.34188
ARL8A	ENSG00000143862|ENST00000272217|ARL8A	142.376	70.4661	61.912	37.431	45.6485	34.9226	322.343	106.404	12.3403
ARL8B	ENSG00000134108|ENST00000611208|ARL8B	38.3976	20.3378	22.2494	14.9671	17.2364	14.5492	42.7288	16.774	15.415
ARL9	ENSG00000196503|ENST00000360096|ARL9	24.7231	15.2653	20.1346	8.64804	13.8051	8.49585	14.9708	10.2175	38.1216
ARMC1	ENSG00000104442|ENST00000276569|ARMC1,ENSG00000104442|ENST00000519352|ARMC1	52.4231	61.5123	59.2837	48.8146	62.8042	52.3119	60.7615	50.9647	46.4223
ARMC10	ENSG00000170632|ENST00000441711|ARMC10	46.7468	44.6711	62.8977	33.92	44.6749	37.472	56.8926	48.3179	38.1018
ARMC2	ENSG00000118690|ENST00000392644|ARMC2	4.44694	4.52079	6.5267	3.73119	4.52769	4.17403	6.29292	6.00506	2.50421
ARMC3	ENSG00000165309|ENST00000409983|ARMC3	6.73686	2.69418	0.804249	1.04829	0	1.44178	11.7272	3.26373	2.6872
ARMC4	ENSG00000169126|ENST00000305242|ARMC4	8.4164	4.32753	4.17886	1.60729	2.06393	1.41913	8.60615	4.96129	3.99527
ARMC5	ENSG00000140691|ENST00000457010|ARMC5	6.31292	2.71838	3.838	1.93432	2.11983	1.95724	10.331	2.77964	6.52851
ARMC6	ENSG00000105676|ENST00000392336|ARMC6,ENSG00000105676|ENST00000541725|ARMC6,ENSG00000105676|ENST00000541898|ARMC6	27.7983	14.7124	15.1475	8.38539	7.79428	6.16812	38.94	23.675	21.5392
ARMC7	ENSG00000125449|ENST00000245543|ARMC7,ENSG00000125449|ENST00000582136|ARMC7	5.90273	6.71441	6.81572	4.06474	5.92817	4.57664	7.89743	6.84067	6.00679
ARMC8	ENSG00000114098|ENST00000466749|ARMC8,ENSG00000114098|ENST00000469044|ARMC8,ENSG00000114098|ENST00000469860|ARMC8,ENSG00000114098|ENST00000470821|ARMC8,ENSG00000114098|ENST00000489213|ARMC8,ENSG00000114098|ENST00000491704|ARMC8	7.84897	9.53491	8.81214	5.98269	8.25952	6.43089	8.94487	8.10108	7.01618
ARMC9	ENSG00000135931|ENST00000614261|ARMC9	5.87002	0.702664	2.20241	1.51509	0.691176	0.658063	8.78319	1.83338	3.56793
ARMCX3	ENSG00000102401|ENST00000537169|ARMCX3	2.67622	2.46913	2.12566	1.55792	1.42698	1.0792	1.27106	1.36905	5.16702
ARMT1	ENSG00000146476|ENST00000367294|ARMT1,ENSG00000146476|ENST00000545879|ARMT1	5.39175	9.21318	7.84199	11.5067	8.66132	9.79331	4.52882	4.51402	3.65149
ARNT	ENSG00000143437|ENST00000505755|ARNT	51.4095	28.4016	33.0361	22.7751	23.9212	21.3603	42.1512	27.2978	33.2896
ARNT2	ENSG00000172379|ENST00000303329|ARNT2,ENSG00000172379|ENST00000527771|ARNT2,ENSG00000172379|ENST00000622346|ARNT2	3.41652	0.425064	0.683231	0.667906	0.443121	0.367477	8.48025	1.51433	0.622602
ARNTL	ENSG00000133794|ENST00000403290|ARNTL,ENSG00000133794|ENST00000531665|ARNTL	7.7853	9.85986	7.92192	6.32494	8.68556	6.31956	8.81185	7.5575	6.53869
ARNTL2	ENSG00000029153|ENST00000457040|ARNTL2,ENSG00000029153|ENST00000544915|ARNTL2	3.09742	0	0	0.530265	0.510782	0	3.65589	1.52228	0.741055
ARPC1A	ENSG00000241685|ENST00000262942|ARPC1A	208.287	169.851	204.181	103.04	172.773	111.555	226.166	167.913	169.097
ARPC1B	ENSG00000130429|ENST00000451682|ARPC1B	305.978	209.418	219.597	138.613	178.349	153.906	75.1275	75.6682	297.597
ARPC2	ENSG00000163466|ENST00000295685|ARPC2,ENSG00000163466|ENST00000420104|ARPC2,ENSG00000163466|ENST00000456575|ARPC2	145.952	96.4254	118.52	71.9654	88.9756	75.9001	103.939	84.2192	139.91
ARPC3	ENSG00000111229|ENST00000228825|ARPC3,ENSG00000111229|ENST00000426440|ARPC3	121.807	181.89	177.354	273.699	252.918	270.242	84.3754	124.511	79.3912
ARPC4	ENSG00000241553|ENST00000397261|ARPC4,ENSG00000241553|ENST00000440787|ARPC4	436.101	471.514	487.29	275.421	468.638	294.783	306.139	303.139	345.969
ARPC5	ENSG00000162704|ENST00000359856|ARPC5	413.77	349.731	416.289	313.147	355.771	299.73	265.518	234.853	251.535
ARPC5L	ENSG00000136950|ENST00000259477|ARPC5L	308.926	455.89	443.854	518.244	462.914	510.37	323.6	385.176	440.313
ARPIN	ENSG00000242498|ENST00000357484|ARPIN	26.4142	27.3806	30.097	11.3024	15.5519	15.0855	23.9172	30.6083	20.2771
ARPP19	ENSG00000128989|ENST00000569281|ARPP19	178.436	235.152	241.128	249.484	230.801	250.733	237.874	182.391	151.648
ARPP21	ENSG00000172995|ENST00000187397|ARPP21,ENSG00000172995|ENST00000417925|ARPP21,ENSG00000172995|ENST00000438577|ARPP21,ENSG00000172995|ENST00000444190|ARPP21	5.49302	2.25035	3.00545	1.42135	1.43733	1.285	9.09526	4.14746	3.84971
ARRB1	ENSG00000137486|ENST00000360025|ARRB1,ENSG00000137486|ENST00000420843|ARRB1	4.29572	1.30148	0.604383	0.525223	0.252927	0.722033	18.7637	3.58395	1.10143
ARRB2	ENSG00000141480|ENST00000269260|ARRB2,ENSG00000141480|ENST00000571428|ARRB2	7.3976	7.92422	9.20906	6.76282	5.19669	7.12378	11.0209	6.09915	8.66201
ARRDC1	ENSG00000197070|ENST00000371421|ARRDC1,ENSG00000197070|ENST00000461627|ARRDC1	26.8652	25.8836	25.5701	10.5435	20.431	12.8101	28.8625	23.3622	42.6259
ARRDC2	ENSG00000105643|ENST00000222250|ARRDC2,ENSG00000105643|ENST00000379656|ARRDC2,ENSG00000105643|ENST00000593560|ARRDC2	2.7106	5.4402	4.16338	1.89677	3.12671	4.09862	0.918139	3.30067	9.36609
ARRDC3	ENSG00000113369|ENST00000265138|ARRDC3	34.288	33.4362	28.4604	16.964	18.5547	16.2951	43.802	42.5367	25.7569
ARRDC4	ENSG00000140450|ENST00000268042|ARRDC4	4.41758	3.79275	4.75256	2.23935	2.79606	2.0843	3.9121	2.77764	5.17651
ARSA	ENSG00000100299|ENST00000395619|ARSA,ENSG00000100299|ENST00000453344|ARSA	15.0625	2.99793	5.79195	2.3112	2.62168	2.25954	10.9624	6.19572	3.23123
ARSB	ENSG00000113273|ENST00000264914|ARSB	24.2695	6.38774	7.91575	4.99041	9.74244	3.83295	17.8769	7.17014	14.3318
ARSD	ENSG00000006756|ENST00000381154|ARSD	2.04461	1.82333	1.17242	0.764172	0.245337	0.233391	1.31592	0.731755	0.890231
ARSE	ENSG00000157399|ENST00000381134|ARSE,ENSG00000157399|ENST00000438544|ARSE	0.691904	1.55245	1.08155	0	1.35824	0.860545	1.61996	0	0.656919
ARSF	ENSG00000062096|ENST00000359361|ARSF	0	2.25287	0	0	0	0	0	0	0
ARSG	ENSG00000141337|ENST00000621439|ARSG	1.94445	0	0	0.277403	0.267212	0.507702	2.39085	0.398163	0
ARSI	ENSG00000183876|ENST00000328668|ARSI,ENSG00000183876|ENST00000515301|ARSI	5.01986	0	0.290811	1.01092	0.243417	0.926264	3.48165	1.08905	0.353308
ARSJ	ENSG00000180801|ENST00000315366|ARSJ	12.8972	5.32947	8.35226	6.65142	6.11165	5.54583	12.2303	4.99734	10.9937
ARSK	ENSG00000164291|ENST00000380009|ARSK,ENSG00000164291|ENST00000504873|ARSK	0.848993	2.93382	1.3935	1.69556	1.16654	2.44019	0.83453	2.08698	2.37002
ART1	ENSG00000129744|ENST00000250693|ART1	34.9551	20.4161	33.6706	16.388	27.9666	14.2692	19.1237	91.6524	39.8272
ART5	ENSG00000167311|ENST00000359918|ART5	5.16064	5.24789	7.22658	3.77491	5.51716	4.24719	5.4895	3.82884	0.638812
ARTN	ENSG00000117407|ENST00000438616|ARTN	1.69538	0.798917	0.83482	0.725546	0.698849	0.664485	1.24988	0	3.04254
ARV1	ENSG00000173409|ENST00000366658|ARV1,ENSG00000173409|ENST00000435927|ARV1,ENSG00000173409|ENST00000450711|ARV1	14.881	26.0185	22.4884	29.5535	23.8802	26.2896	16.4063	16.0627	11.4179
ARVCF	ENSG00000099889|ENST00000263207|ARVCF,ENSG00000099889|ENST00000401994|ARVCF,ENSG00000099889|ENST00000406259|ARVCF	3.7013	1.46425	2.7504	1.7677	1.51854	1.45251	3.69896	1.59522	2.47175
ARX	ENSG00000004848|ENST00000379044|ARX	6.75221	1.75065	3.45509	4.0622	2.72166	2.22261	9.46846	5.7598	8.26955
AS3MT	ENSG00000214435|ENST00000369880|AS3MT	0	0	2.61858	0	0	0	3.93264	0	0
ASAH1	ENSG00000104763|ENST00000637790|ASAH1	416.444	373.816	308.877	443.55	483.918	423.864	119.337	123.288	98.7782
ASAP1	ENSG00000153317|ENST00000357668|ASAP1,ENSG00000153317|ENST00000518721|ASAP1,ENSG00000153317|ENST00000519483|ASAP1	12.5159	4.88938	6.69651	4.49103	4.51589	3.14864	18.2919	6.70527	4.49135
ASAP2	ENSG00000151693|ENST00000281419|ASAP2,ENSG00000151693|ENST00000315273|ASAP2	47.2956	30.6816	36.1463	28.1452	29.9002	26.3402	43.7246	28.7697	38.2452
ASAP3	ENSG00000088280|ENST00000336689|ASAP3,ENSG00000088280|ENST00000618240|ASAP3	20.491	7.37079	7.90266	7.44154	4.94446	6.55956	11.1185	5.22256	10.0826
ASB10	ENSG00000146926|ENST00000420175|ASB10	0	0	0	0	0	0	0	5.44332	2.65126
ASB12	ENSG00000198881|ENST00000362002|ASB12	3.22104	0	0	0.919186	0	0	1.58635	5.27253	1.28396
ASB13	ENSG00000196372|ENST00000357700|ASB13	1.72205	2.07705	1.83633	0.971841	1.07747	0.724718	2.28713	2.76126	1.8368
ASB14	ENSG00000239388|ENST00000487349|ASB14	1.47953	1.04583	1.09281	0	0.609851	0.289992	1.09056	5.45596	0.885081
ASB15	ENSG00000146809|ENST00000275699|ASB15	5.80793	8.58548	4.94141	5.76143	7.28958	7.87138	3.11111	11.6871	5.68626
ASB16	ENSG00000161664|ENST00000293414|ASB16,ENSG00000161664|ENST00000589618|ASB16	5.73303	15.1316	10.8692	1.34931	0.82696	2.24909	1.6891	2.46745	8.06073
ASB18	ENSG00000182177|ENST00000409749|ASB18	0.981779	0.925235	0.483426	0.420166	0.404717	0.384708	0	2.41308	0.587268
ASB2	ENSG00000100628|ENST00000555019|ASB2	6.96015	1.70106	2.03112	0.551541	0.424936	0.505781	5.50499	6.97482	8.02053
ASB3	ENSG00000115239|ENST00000263634|ASB3,ENSG00000115239|ENST00000394717|ASB3	3.15624	5.87312	5.83131	2.87037	4.95521	2.70359	4.10755	6.40757	2.99281
ASB4	ENSG00000005981|ENST00000325885|ASB4	9.09665	0.58137	3.34073	0.92366	0.76247	0	3.63329	6.45074	8.67158
ASB5	ENSG00000164122|ENST00000296525|ASB5	6.85011	8.26796	4.74068	3.66186	2.90956	2.68549	3.78201	6.97117	5.88778
ASB6	ENSG00000148331|ENST00000277458|ASB6	37.0044	17.5559	27.6345	10.928	12.8713	8.42133	40.1431	26.4996	36.6885
ASB7	ENSG00000183475|ENST00000332783|ASB7,ENSG00000183475|ENST00000558747|ASB7	4.35225	3.01664	2.01716	3.39616	2.53224	2.91278	8.67389	3.62052	4.13576
ASB8	ENSG00000177981|ENST00000536549|ASB8,ENSG00000177981|ENST00000539865|ASB8	49.474	32.4451	40.1184	21.7962	26.1029	18.7567	61.5964	52.2007	32.8621
ASCC1	ENSG00000138303|ENST00000394919|ASCC1	154.387	179.213	165.309	203.057	182.049	193.704	161.778	179.482	112.249
ASCC2	ENSG00000100325|ENST00000397771|ASCC2	31.2922	28.4764	28.8232	8.34871	21.3635	9.20916	41.4975	37.1518	20.358
ASCC3	ENSG00000112249|ENST00000369143|ASCC3,ENSG00000112249|ENST00000369162|ASCC3,ENSG00000112249|ENST00000522650|ASCC3	12.2646	5.29336	6.90488	5.16336	6.64351	4.55119	8.85675	5.0616	6.11414
ASCL1	ENSG00000139352|ENST00000266744|ASCL1	3.13331	1.62427	3.08582	0.804525	0.774887	1.22851	6.00373	3.08151	4.68616
ASCL2	ENSG00000183734|ENST00000331289|ASCL2	2.23749	0.702933	2.93802	3.19177	0.614853	0.584731	1.0995	0.916766	2.67699
ASCL3	ENSG00000176009|ENST00000531618|ASCL3	3.73091	1.65492	0.648431	0.939159	3.07539	4.1316	1.6169	1.61904	11.0293
ASCL5	ENSG00000232237|ENST00000458416|ASCL5	0	0	0	0	0	2.23001	0	0	0
ASF1A	ENSG00000111875|ENST00000229595|ASF1A	16.9395	16.1691	18.5838	11.6533	19.2648	13.8764	14.0596	17.1368	17.4468
ASF1B	ENSG00000105011|ENST00000263382|ASF1B	169.811	72.5154	120.118	77.395	88.9324	88.4561	166.424	62.5243	177.792
ASGR1	ENSG00000141505|ENST00000269299|ASGR1,ENSG00000141505|ENST00000619926|ASGR1	3.19518	1.56162	2.56406	10.6337	12.8813	7.1593	0	0.145498	0.141598
ASH1L	ENSG00000116539|ENST00000368346|ASH1L,ENSG00000116539|ENST00000392403|ASH1L,ENSG00000116539|ENST00000548830|ASH1L	22.821	7.53047	9.29816	6.39266	6.2489	7.00231	34.6333	12.5889	12.6221
ASH2L	ENSG00000129691|ENST00000343823|ASH2L	45.6189	15.2455	26.8039	8.20936	14.0658	9.45244	77.0125	33.1966	35.236
ASIC1	ENSG00000110881|ENST00000447966|ASIC1,ENSG00000110881|ENST00000453327|ASIC1,ENSG00000110881|ENST00000550558|ASIC1	6.50802	2.49656	2.70985	1.37059	1.73979	1.78247	17.5376	4.43341	2.56086
ASIC2	ENSG00000108684|ENST00000225823|ASIC2,ENSG00000108684|ENST00000359872|ASIC2	10.7711	3.71804	3.88468	2.79147	3.18863	3.27321	32.6281	7.92826	5.80898
ASIC3	ENSG00000213199|ENST00000297512|ASIC3	4.52597	0	0	0	0	1.76981	0	0	0
ASIC4	ENSG00000072182|ENST00000347842|ASIC4,ENSG00000072182|ENST00000358078|ASIC4	6.96851	2.96066	4.92992	2.18395	1.69883	2.23356	22.4075	5.67296	3.75835
ASIC5	ENSG00000256394|ENST00000537611|ASIC5	0.469761	1.77085	0.462621	0	1.93644	0	0.692733	0	0.561999
ASL	ENSG00000126522|ENST00000380839|ASL,ENSG00000126522|ENST00000395332|ASL	18.273	27.7756	18.9723	22.4488	23.1402	25.8771	13.8695	17.0521	23.9963
ASMTL	ENSG00000169093|ENST00000381317|ASMTL,ENSG00000169093|ENST00000534940|ASMTL	15.3583	17.835	13.9236	17.3689	17.0537	19.0128	11.3535	14.508	8.90347
ASNA1	ENSG00000198356|ENST00000357332|ASNA1,ENSG00000198356|ENST00000611688|ASNA1	109.301	69.6471	86.7479	46.9007	50.3353	46.5306	157.706	76.2069	84.4129
ASNS	ENSG00000070669|ENST00000175506|ASNS	149.084	174.524	183.747	131.723	198.708	140.59	170.675	220.684	115.872
ASNSD1	ENSG00000138381|ENST00000260952|ASNSD1,ENSG00000138381|ENST00000607062|ASNSD1	29.096	44.6968	39.5674	41.0725	36.0164	36.099	26.8271	25.228	33.384
ASPA	ENSG00000108381|ENST00000263080|ASPA	12.0578	15.9307	14.4493	9.93706	13.9548	13.9556	4.92472	9.93817	15.6202
ASPG	ENSG00000166183|ENST00000551170|ASPG,ENSG00000166183|ENST00000551177|ASPG	24.3508	13.58	16.4316	11.7656	11.0278	9.98564	41.346	15.4675	17.6755
ASPH	ENSG00000198363|ENST00000379449|ASPH,ENSG00000198363|ENST00000379454|ASPH,ENSG00000198363|ENST00000517661|ASPH,ENSG00000198363|ENST00000522603|ASPH,ENSG00000198363|ENST00000522835|ASPH	20.4631	13.868	12.3916	10.0963	12.108	11.8588	18.7314	32.1828	19.7889
ASPHD2	ENSG00000128203|ENST00000215906|ASPHD2	13.2256	7.54937	10.6376	4.84202	7.08524	5.36132	20.5657	9.21586	6.94577
ASPM	ENSG00000066279|ENST00000367409|ASPM	8.66585	6.11602	9.04254	7.99761	8.3005	6.93127	8.38096	7.202	5.10114
ASPN	ENSG00000106819|ENST00000375543|ASPN,ENSG00000106819|ENST00000375544|ASPN	129.575	64.3686	53.5536	123.724	114.509	137.905	45.1299	177.856	29.7576
ASPSCR1	ENSG00000169696|ENST00000306739|ASPSCR1	101.545	38.9375	56.4223	25.2512	27.359	20.836	119.519	74.38	92.9725
ASRGL1	ENSG00000162174|ENST00000301776|ASRGL1	18.8474	10.3667	11.0848	8.91083	8.34875	6.39404	26.1979	14.9455	8.32652
ASS1	ENSG00000130707|ENST00000372393|ASS1,ENSG00000130707|ENST00000422569|ASS1	96.9932	73.4781	74.3722	44.5724	51.9067	48.1236	103.124	56.4261	273.237
ASTE1	ENSG00000034533|ENST00000264992|ASTE1	10.4517	7.57848	7.12637	6.46796	5.02453	6.81231	12.8961	8.10665	14.95
ASTL	ENSG00000188886|ENST00000342380|ASTL	8.03574	7.26473	11.3007	7.90878	10.7673	9.28071	0.643201	2.25381	8.7872
ASTN1	ENSG00000152092|ENST00000361833|ASTN1,ENSG00000152092|ENST00000424564|ASTN1	1.66527	0.294303	0.512516	1.51434	0.514771	0.0816298	8.12912	1.02368	0.622664
ASTN2	ENSG00000148219|ENST00000288520|ASTN2,ENSG00000148219|ENST00000313400|ASTN2	8.95782	4.88869	5.80422	1.00874	1.45725	1.10985	24.6539	4.2034	4.23126
ASUN	ENSG00000064102|ENST00000261191|ASUN,ENSG00000064102|ENST00000536232|ASUN,ENSG00000064102|ENST00000538155|ASUN	41.6511	44.6829	44.1812	17.7446	42.6465	21.1445	44.5711	39.6307	28.7207
ASXL1	ENSG00000171456|ENST00000306058|ASXL1,ENSG00000171456|ENST00000613218|ASXL1	27.4297	18.6391	21.6314	11.9528	13.4073	12.1651	36.0559	21.1515	18.6798
ASXL2	ENSG00000143970|ENST00000336112|ASXL2,ENSG00000143970|ENST00000404843|ASXL2	3.3046	1.09034	1.5053	1.59082	1.05541	1.0699	3.77158	1.47333	1.08751
ASXL3	ENSG00000141431|ENST00000269197|ASXL3	4.92989	1.85663	2.24859	2.22225	2.07809	1.8019	7.83216	2.49948	1.89148
ASZ1	ENSG00000154438|ENST00000284629|ASZ1	2.70702	3.28068	0.761731	1.98584	0.956295	3.64044	4.5582	2.85301	0.462734
ATAD1	ENSG00000138138|ENST00000328142|ATAD1	21.3249	28.1849	26.7305	27.2764	28.8196	25.8915	28.5665	23.6139	14.9268
ATAD2	ENSG00000156802|ENST00000287394|ATAD2	78.8898	44.8443	57.5222	40.4619	46.3509	42.5149	55.5521	42.3619	59.3945
ATAD2B	ENSG00000119778|ENST00000238789|ATAD2B	12.6554	6.1521	6.53402	4.07307	5.17068	5.15106	17.2563	7.62735	6.12689
ATAD3A	ENSG00000197785|ENST00000339113|ATAD3A,ENSG00000197785|ENST00000378756|ATAD3A,ENSG00000197785|ENST00000536055|ATAD3A	69.7005	36.9575	53.6398	16.9331	23.4451	14.3736	60.4632	54.3201	81.2476
ATAD5	ENSG00000176208|ENST00000321990|ATAD5	25.3247	11.3717	16.2652	12.4128	16.7258	13.4119	19.9846	8.74281	17.6087
ATAT1	ENSG00000137343|ENST00000319027|ATAT1,ENSG00000137343|ENST00000329992|ATAT1,ENSG00000137343|ENST00000376485|ATAT1	6.57104	3.23554	4.03337	2.68486	2.49484	1.45499	11.8379	4.1687	5.64747
ATCAY	ENSG00000167654|ENST00000450849|ATCAY	23.7337	4.06777	3.1875	4.61637	2.8454	3.21684	87.4006	13.5321	1.54912
ATE1	ENSG00000107669|ENST00000224652|ATE1,ENSG00000107669|ENST00000540606|ATE1	56.8595	31.6066	44.8001	12.6422	19.7127	11.591	71.5127	49.018	59.2016
ATF1	ENSG00000123268|ENST00000262053|ATF1	76.5746	42.4423	52.6142	31.6963	34.622	27.9563	82.3186	38.4557	59.885
ATF2	ENSG00000115966|ENST00000392544|ATF2,ENSG00000115966|ENST00000409833|ATF2	21.8776	9.57512	12.4902	8.43584	7.8271	7.35789	53.6569	18.5527	8.99033
ATF3	ENSG00000162772|ENST00000366981|ATF3,ENSG00000162772|ENST00000366983|ATF3,ENSG00000162772|ENST00000366987|ATF3,ENSG00000162772|ENST00000613954|ATF3	9.91183	6.97162	10.6664	6.41279	6.83313	7.51549	0.763495	0.82568	2.91781
ATF4	ENSG00000128272|ENST00000396680|ATF4	343.696	202.393	270.767	153.858	181.662	147.806	289.318	279.364	380.243
ATF5	ENSG00000169136|ENST00000423777|ATF5	275.576	219.734	277.623	173.78	179.71	149.202	298.173	218.996	259.027
ATF6	ENSG00000118217|ENST00000367942|ATF6	37.0898	17.4824	16.998	10.0825	12.7997	11.1209	43.4951	17.6833	16.7159
ATF6B	ENSG00000213676|ENST00000375201|ATF6B	4.41972	0.999922	2.08942	2.11821	2.03999	1.24862	8.59282	2.82641	1.48088
ATF7	ENSG00000170653|ENST00000456903|ATF7,ENSG00000170653|ENST00000548446|ATF7,ENSG00000170653|ENST00000588078|ATF7	5.0523	2.52138	3.17095	2.96739	1.75552	2.06007	3.21013	2.49748	4.02994
ATF7IP	ENSG00000171681|ENST00000261168|ATF7IP,ENSG00000171681|ENST00000536444|ATF7IP	18.2842	10.8189	12.7652	8.94716	8.59187	7.60801	22.2422	9.25269	12.6976
ATF7IP2	ENSG00000166669|ENST00000543967|ATF7IP2	13.5328	15.976	14.9555	11.1918	14.1917	11.7033	19.6963	12.1722	10.4996
ATG10	ENSG00000152348|ENST00000458350|ATG10	31.516	43.9023	34.1255	43.0122	45.6401	46.9828	20.9351	46.7739	29.2058
ATG101	ENSG00000123395|ENST00000336854|ATG101	10.2038	8.80833	8.67425	6.34279	7.25968	7.92119	12.3423	8.849	7.5829
ATG12	ENSG00000145782|ENST00000509910|ATG12	22.0223	26.4823	29.1976	22.2904	30.4845	23.0995	22.1427	23.6985	21.1165
ATG13	ENSG00000175224|ENST00000524625|ATG13	18.1734	5.03724	6.4513	3.16126	4.20148	3.53615	33.4073	12.7495	12.0707
ATG14	ENSG00000126775|ENST00000247178|ATG14	18.1778	27.952	23.0554	16.7353	16.4962	13.611	17.3125	21.5602	17.7966
ATG16L1	ENSG00000085978|ENST00000373525|ATG16L1,ENSG00000085978|ENST00000392017|ATG16L1,ENSG00000085978|ENST00000392018|ATG16L1,ENSG00000085978|ENST00000392020|ATG16L1	11.4368	7.18255	6.61875	6.4123	5.76268	5.3721	15.7085	9.86925	6.51837
ATG16L2	ENSG00000168010|ENST00000321297|ATG16L2	5.93783	5.42779	4.25318	2.92586	2.3729	2.11804	4.50538	3.31926	3.44509
ATG2A	ENSG00000110046|ENST00000377264|ATG2A	19.1148	3.4055	5.13437	3.20918	2.71377	2.51201	25.1905	4.72399	10.3972
ATG2B	ENSG00000066739|ENST00000359933|ATG2B	1.79052	1.17762	1.07655	0.757272	1.14114	0.882391	2.02368	1.66453	0.647913
ATG3	ENSG00000144848|ENST00000283290|ATG3,ENSG00000144848|ENST00000402314|ATG3,ENSG00000144848|ENST00000496423|ATG3	111.645	140.703	125.117	230.051	184.192	206.771	106.631	111.045	78.4835
ATG4A	ENSG00000101844|ENST00000372232|ATG4A	72.8488	99.7544	84.2956	65.553	71.9074	61.508	57.6184	65.1561	48.9665
ATG4B	ENSG00000168397|ENST00000400771|ATG4B,ENSG00000168397|ENST00000404914|ATG4B,ENSG00000168397|ENST00000425239|ATG4B,ENSG00000168397|ENST00000625810|ATG4B	14.2698	11.4677	12.3713	6.96557	8.85241	7.58413	25.5959	19.0908	8.50157
ATG4C	ENSG00000125703|ENST00000371120|ATG4C,ENSG00000125703|ENST00000414558|ATG4C,ENSG00000125703|ENST00000443289|ATG4C	9.67176	9.60643	8.91788	6.73248	7.02937	6.50089	10.6431	9.52726	5.55346
ATG4D	ENSG00000130734|ENST00000309469|ATG4D	76.6588	39.3116	49.554	31.0132	32.3036	28.1719	123.364	43.1829	52.9591
ATG5	ENSG00000057663|ENST00000369070|ATG5,ENSG00000057663|ENST00000369076|ATG5,ENSG00000057663|ENST00000613993|ATG5	18.9329	36.7572	28.3002	24.7139	28.77	24.8951	18.2712	20.7644	17.1809
ATG7	ENSG00000197548|ENST00000354449|ATG7,ENSG00000197548|ENST00000446450|ATG7,ENSG00000197548|ENST00000451513|ATG7	84.2278	46.6067	49.8006	24.9865	41.4254	23.8862	100.19	74.1163	50.5762
ATG9A	ENSG00000198925|ENST00000361242|ATG9A,ENSG00000198925|ENST00000409033|ATG9A,ENSG00000198925|ENST00000409422|ATG9A,ENSG00000198925|ENST00000432520|ATG9A,ENSG00000198925|ENST00000436856|ATG9A,ENSG00000198925|ENST00000443140|ATG9A,ENSG00000198925|ENST00000457841|ATG9A	12.4288	6.67806	7.41015	3.64974	4.41049	3.71437	15.1421	6.44804	8.79362
ATIC	ENSG00000138363|ENST00000236959|ATIC	551.801	290.334	377.455	135.841	206.721	139.146	638.893	614.426	460.763
ATL1	ENSG00000198513|ENST00000358385|ATL1,ENSG00000198513|ENST00000441560|ATL1	8.98936	1.95659	1.69052	1.69918	1.85963	0.566473	25.5245	3.55122	0.647935
ATL2	ENSG00000119787|ENST00000402054|ATL2,ENSG00000119787|ENST00000419554|ATL2	40.1113	31.9461	33.5075	15.8515	29.5115	18.8395	45.0504	42.2964	35.2292
ATL3	ENSG00000184743|ENST00000398868|ATL3,ENSG00000184743|ENST00000538786|ATL3	18.8382	11.4776	15.3174	8.1549	14.7147	7.56303	9.27145	7.67728	11.2712
ATM	ENSG00000149311|ENST00000278616|ATM,ENSG00000149311|ENST00000527805|ATM	7.04976	2.78832	2.88896	2.44712	2.45836	1.29574	8.67768	4.18319	3.04846
ATMIN	ENSG00000166454|ENST00000299575|ATMIN,ENSG00000166454|ENST00000566488|ATMIN	9.93235	8.09767	7.84346	3.90558	8.70276	6.24957	16.3425	12.8751	8.13786
ATN1	ENSG00000111676|ENST00000396684|ATN1	14.9708	6.39155	9.91242	6.4948	5.2231	3.4968	38.1177	10.0882	15.5436
ATOH1	ENSG00000172238|ENST00000306011|ATOH1	0	0	0	0	0.865452	2.46768	10.8377	1.28996	6.27895
ATOH8	ENSG00000168874|ENST00000306279|ATOH8	10.808	4.21596	5.62828	6.2728	3.58371	2.9269	10.2458	12.3757	6.3925
ATOX1	ENSG00000177556|ENST00000313115|ATOX1	37.7269	40.9987	43.2573	49.4293	50.2509	46.6977	41.0609	35.519	31.7765
ATP10A	ENSG00000206190|ENST00000356865|ATP10A	7.19321	2.81809	5.06043	3.67765	4.92771	2.8595	3.71454	2.29445	2.79369
ATP10B	ENSG00000118322|ENST00000327245|ATP10B	4.31629	2.50369	1.30798	2.20229	2.73682	2.01852	1.71224	3.16384	13.2087
ATP10D	ENSG00000145246|ENST00000273859|ATP10D	11.1066	6.00886	8.31288	3.39591	5.37319	4.17428	11.1832	6.2948	6.19396
ATP11A	ENSG00000068650|ENST00000375630|ATP11A,ENSG00000068650|ENST00000375645|ATP11A,ENSG00000068650|ENST00000418678|ATP11A	10.7973	8.08693	9.50643	4.89967	8.64401	5.55986	16.782	10.6968	8.35679
ATP11B	ENSG00000058063|ENST00000323116|ATP11B,ENSG00000058063|ENST00000482070|ATP11B,ENSG00000058063|ENST00000484691|ATP11B,ENSG00000058063|ENST00000498086|ATP11B	15.061	17.1979	16.9993	11.8626	15.202	15.4165	11.0917	13.4665	9.92528
ATP11C	ENSG00000101974|ENST00000327569|ATP11C,ENSG00000101974|ENST00000361648|ATP11C,ENSG00000101974|ENST00000370557|ATP11C	2.04709	0.661582	1.32488	0.55063	0.626734	1.28479	3.53296	0.863021	1.67967
ATP12A	ENSG00000075673|ENST00000381946|ATP12A	21.2918	3.97044	3.77331	1.70301	2.73355	1.84779	6.55756	3.18128	62.207
ATP13A1	ENSG00000105726|ENST00000291503|ATP13A1,ENSG00000105726|ENST00000357324|ATP13A1	58.8293	63.8887	74.1009	35.2584	48.7564	35.4434	52.4679	41.6701	72.6385
ATP13A2	ENSG00000159363|ENST00000452699|ATP13A2	3.03016	1.47047	1.53587	1.88774	1.4691	1.81879	2.88789	0.93168	2.8529
ATP13A3	ENSG00000133657|ENST00000256031|ATP13A3,ENSG00000133657|ENST00000457986|ATP13A3	5.086	2.10488	1.91407	3.39725	1.87447	1.55759	7.24731	2.74604	1.33599
ATP13A4	ENSG00000127249|ENST00000295548|ATP13A4,ENSG00000127249|ENST00000342695|ATP13A4,ENSG00000127249|ENST00000392443|ATP13A4,ENSG00000127249|ENST00000400270|ATP13A4,ENSG00000127249|ENST00000428352|ATP13A4	9.84007	2.52352	2.36114	1.57549	2.42782	2.67791	5.47416	3.04524	15.819
ATP13A5	ENSG00000187527|ENST00000342358|ATP13A5	0	0	0	1.53129	0	2.80007	2.64135	0	0
ATP1A1	ENSG00000163399|ENST00000295598|ATP1A1,ENSG00000163399|ENST00000369496|ATP1A1,ENSG00000163399|ENST00000418797|ATP1A1,ENSG00000163399|ENST00000440951|ATP1A1,ENSG00000163399|ENST00000537345|ATP1A1	175.179	52.5838	79.8966	32.027	32.0357	30.3057	432.914	111.097	123.468
ATP1A2	ENSG00000018625|ENST00000361216|ATP1A2,ENSG00000018625|ENST00000392233|ATP1A2,ENSG00000018625|ENST00000447527|ATP1A2	65.3632	15.6373	18.5845	6.22217	6.10396	5.5321	186.382	66.5302	30.4724
ATP1A3	ENSG00000105409|ENST00000473086|ATP1A3,ENSG00000105409|ENST00000543770|ATP1A3,ENSG00000105409|ENST00000602133|ATP1A3	3.02621	1.48495	1.57512	2.55844	2.18644	6.62149	5.48195	1.41843	9.14748
ATP1A4	ENSG00000132681|ENST00000368081|ATP1A4,ENSG00000132681|ENST00000470705|ATP1A4	0.797088	2.2539	0.261672	0	0	0	0.783113	0	16.5312
ATP1B1	ENSG00000143153|ENST00000367815|ATP1B1	4.44193	0.738712	0	0.223652	0.646284	0	0.385379	0.321094	0.312586
ATP1B2	ENSG00000129244|ENST00000250111|ATP1B2,ENSG00000129244|ENST00000577113|ATP1B2	279.663	121.736	124.553	48.3654	126.498	111.292	60.7139	174.904	408.442
ATP1B3	ENSG00000069849|ENST00000286371|ATP1B3,ENSG00000069849|ENST00000462082|ATP1B3	327.522	223.367	265.514	149.314	159.122	151.675	762.171	412.46	265.719
ATP1B4	ENSG00000101892|ENST00000218008|ATP1B4,ENSG00000101892|ENST00000539306|ATP1B4	0.529404	2.9934	0	0	0	0.829693	0	3.90339	1.26666
ATP23	ENSG00000166896|ENST00000300145|ATP23	77.219	64.2551	82.9843	53.5069	63.8834	51.8193	93.892	64.811	90.127
ATP2A1	ENSG00000196296|ENST00000357084|ATP2A1,ENSG00000196296|ENST00000395503|ATP2A1,ENSG00000196296|ENST00000536376|ATP2A1,ENSG00000196296|ENST00000563975|ATP2A1	1179.32	585.16	888.207	404.605	336.087	393.602	781.594	1678.48	3087.58
ATP2A2	ENSG00000174437|ENST00000308664|ATP2A2,ENSG00000174437|ENST00000548169|ATP2A2	149.987	95.5975	106.532	56.5827	71.7501	67.236	208.516	99.3161	106.571
ATP2A3	ENSG00000074370|ENST00000309890|ATP2A3,ENSG00000074370|ENST00000397041|ATP2A3,ENSG00000074370|ENST00000397043|ATP2A3	6.34716	2.73747	0.956691	0.726254	1.96385	1.04134	6.15716	1.1273	12.8102
ATP2B1	ENSG00000070961|ENST00000261173|ATP2B1,ENSG00000070961|ENST00000359142|ATP2B1,ENSG00000070961|ENST00000393164|ATP2B1,ENSG00000070961|ENST00000635033|ATP2B1	33.1062	18.5102	22.3475	13.4614	15.595	15.6048	47.5101	24.1886	23.2051
ATP2B2	ENSG00000157087|ENST00000360273|ATP2B2,ENSG00000157087|ENST00000397077|ATP2B2,ENSG00000157087|ENST00000452124|ATP2B2,ENSG00000157087|ENST00000460129|ATP2B2	11.0476	2.1538	2.41254	1.14513	0.831401	0.985142	36.3319	8.56126	2.95579
ATP2B3	ENSG00000067842|ENST00000263519|ATP2B3,ENSG00000067842|ENST00000359149|ATP2B3,ENSG00000067842|ENST00000370186|ATP2B3	15.4208	5.31501	8.23436	4.70967	3.54885	5.13767	50.2453	11.8504	10.88
ATP2B4	ENSG00000058668|ENST00000357681|ATP2B4,ENSG00000058668|ENST00000367218|ATP2B4	14.7493	5.19816	5.97909	2.97182	2.75264	2.19957	20.0063	8.4514	10.7411
ATP2C1	ENSG00000017260|ENST00000428331|ATP2C1,ENSG00000017260|ENST00000505330|ATP2C1	27.7076	30.7359	29.3222	18.1983	22.5718	19.417	25.2458	21.2348	12.6456
ATP2C2	ENSG00000064270|ENST00000262429|ATP2C2,ENSG00000064270|ENST00000416219|ATP2C2	8.57382	1.6664	2.78572	2.19378	2.47708	2.08062	19.0101	2.60866	5.49998
ATP4A	ENSG00000105675|ENST00000262623|ATP4A	0.528609	0.682465	0.260283	1.13117	0.217911	0.207116	0	1.62397	0.632378
ATP4B	ENSG00000186009|ENST00000335288|ATP4B	2.14149	0.896993	1.76825	1.72349	0.782654	1.72196	2.35064	1.70624	0.716143
ATP5A1	ENSG00000152234|ENST00000398752|ATP5A1,ENSG00000152234|ENST00000589869|ATP5A1,ENSG00000152234|ENST00000590406|ATP5A1,ENSG00000152234|ENST00000590665|ATP5A1,ENSG00000152234|ENST00000593152|ATP5A1	284.423	207.535	261.927	101.099	168.553	113.946	281.255	288.864	264.891
ATP5B	ENSG00000110955|ENST00000262030|ATP5B,ENSG00000110955|ENST00000553007|ATP5B	227.333	153.142	185.666	85.2886	104.942	84.6693	216.402	205.603	242.971
ATP5C1	ENSG00000165629|ENST00000335698|ATP5C1,ENSG00000165629|ENST00000356708|ATP5C1	439.704	670.324	576.533	538.287	680.724	568.336	366.169	675.137	467.261
ATP5D	ENSG00000099624|ENST00000591660|ATP5D	74.1887	82.1278	88.159	46.6878	79.8263	54.9084	66.633	88.1952	104.629
ATP5E	ENSG00000124172|ENST00000395659|ATP5E	1787.68	3001.84	2366.1	4078.48	3002.83	3893.85	1674.3	2149.97	2208.84
ATP5F1	ENSG00000116459|ENST00000369722|ATP5F1,ENSG00000116459|ENST00000483994|ATP5F1	1963.37	2746.59	2605.88	2194.08	2783.7	2424.57	1657.79	2454.15	2210.05
ATP5G1	ENSG00000159199|ENST00000506855|ATP5G1	0.578872	0.442895	0.509563	0.758904	0.351752	0.394145	0.449211	0.282858	0.363531
ATP5G2	ENSG00000135390|ENST00000338662|ATP5G2,ENSG00000135390|ENST00000549164|ATP5G2	122.028	174.981	159.987	150.7	174.761	154.32	131.068	175.773	149.549
ATP5G3	ENSG00000154518|ENST00000392541|ATP5G3	2713.93	3816.2	3705.66	4356.98	4011.8	4172.44	2304.34	3297.02	3321.26
ATP5H	ENSG00000167863|ENST00000301587|ATP5H,ENSG00000167863|ENST00000538432|ATP5H	54.4239	74.9056	71.4789	90.8598	80.8031	89.8941	44.9444	61.2942	61.4351
ATP5I	ENSG00000169020|ENST00000304312|ATP5I	2855.81	4203.86	3534.75	7274.86	5334.7	6935.79	2302.52	3025.3	3359.06
ATP5J	ENSG00000154723|ENST00000400093|ATP5J,ENSG00000154723|ENST00000400099|ATP5J,ENSG00000154723|ENST00000457143|ATP5J	825.303	1286.72	1182.94	1723.13	1287.94	1718.66	784.231	944.789	911.532
ATP5J2	ENSG00000241468|ENST00000292475|ATP5J2,ENSG00000241468|ENST00000449683|ATP5J2	341.51	543.372	462.178	938.976	687.565	927.82	341.319	474.196	388.941
ATP5L	ENSG00000167283|ENST00000300688|ATP5L,ENSG00000167283|ENST00000524422|ATP5L	355.624	456.783	489.578	455.64	500.14	448.745	346.692	536.372	472.831
ATP5O	ENSG00000241837|ENST00000290299|ATP5O	2567.6	4177.26	3655.45	6061.47	4522.77	5642.23	2403.19	3282.54	2629.84
ATP5S	ENSG00000125375|ENST00000311459|ATP5S	42.821	76.2663	61.9135	91.6251	78.7912	107.024	47.3393	85.539	65.4349
ATP5SL	ENSG00000105341|ENST00000221943|ATP5SL	44.3972	83.0414	83.0798	98.1874	85.3911	86.3529	59.2054	54.31	55.6436
ATP6AP1	ENSG00000071553|ENST00000369762|ATP6AP1	413.688	168.046	203.555	116.432	148.597	116.163	613.366	273.81	183.297
ATP6AP1L	ENSG00000205464|ENST00000439350|ATP6AP1L	7.29146	2.94568	3.33415	2.45155	1.07321	2.24761	18.7965	8.64623	2.8045
ATP6AP2	ENSG00000182220|ENST00000423649|ATP6AP2,ENSG00000182220|ENST00000636580|ATP6AP2	358.393	349.321	296.673	182.167	302.57	213.662	475.202	370.564	144.863
ATP6V0A1	ENSG00000033627|ENST00000264649|ATP6V0A1,ENSG00000033627|ENST00000343619|ATP6V0A1,ENSG00000033627|ENST00000393829|ATP6V0A1,ENSG00000033627|ENST00000544137|ATP6V0A1,ENSG00000033627|ENST00000589727|ATP6V0A1	26.471	9.01531	12.6166	5.46002	6.5391	5.26915	63.1246	15.649	14.6701
ATP6V0A2	ENSG00000185344|ENST00000330342|ATP6V0A2,ENSG00000185344|ENST00000504192|ATP6V0A2,ENSG00000185344|ENST00000544833|ATP6V0A2	28.9597	13.9652	15.0205	10.2268	14.0541	13.4463	18.0445	12.3476	14.2345
ATP6V0A4	ENSG00000105929|ENST00000393054|ATP6V0A4	8.37489	2.08956	1.45554	0.983814	2.09813	1.28928	1.45192	4.74455	12.0839
ATP6V0B	ENSG00000117410|ENST00000472174|ATP6V0B	147.561	90.9186	88.0625	68.9541	65.6907	48.1148	223.292	116.093	63.8533
ATP6V0C	ENSG00000185883|ENST00000330398|ATP6V0C,ENSG00000185883|ENST00000564973|ATP6V0C	635.219	788.256	688.206	1061.06	914.108	1138.33	910.434	612.633	406.405
ATP6V0D1	ENSG00000159720|ENST00000290949|ATP6V0D1,ENSG00000159720|ENST00000564191|ATP6V0D1	186.105	163.728	144.686	114.817	152.328	128.711	266.719	153.615	81.3226
ATP6V0E1	ENSG00000113732|ENST00000265093|ATP6V0E1,ENSG00000113732|ENST00000517669|ATP6V0E1	187.426	287.431	252.344	424.517	391.394	449.27	78.9949	135.625	159.75
ATP6V0E2	ENSG00000171130|ENST00000479613|ATP6V0E2,ENSG00000171130|ENST00000615196|ATP6V0E2	152.042	123.137	128.553	60.0325	89.6703	67.1879	333.866	184.533	66.719
ATP6V1A	ENSG00000114573|ENST00000273398|ATP6V1A	85.3449	37.2255	44.9813	22.3573	30.5122	23.3968	117.877	44.6335	33.7728
ATP6V1B1	ENSG00000116039|ENST00000234396|ATP6V1B1,ENSG00000116039|ENST00000432367|ATP6V1B1	42.634	11.5117	11.8093	6.84165	10.4332	8.36056	12.7606	18.2923	36.1348
ATP6V1B2	ENSG00000147416|ENST00000276390|ATP6V1B2	485.56	191.007	245.179	125.627	141.918	129.328	870.451	307.501	174.151
ATP6V1C1	ENSG00000155097|ENST00000518738|ATP6V1C1	106.47	128.399	104.889	140.455	121.234	155.549	183.624	107.302	53.6749
ATP6V1C2	ENSG00000143882|ENST00000381661|ATP6V1C2	42.7495	28.3335	24.9986	32.0137	49.277	35.1111	15.7451	17.6591	9.99095
ATP6V1D	ENSG00000100554|ENST00000216442|ATP6V1D	172.87	160.068	165.274	94.4535	130.144	91.8701	193.076	159.659	88.7504
ATP6V1E1	ENSG00000131100|ENST00000253413|ATP6V1E1,ENSG00000131100|ENST00000399798|ATP6V1E1,ENSG00000131100|ENST00000413576|ATP6V1E1	227.394	222.702	217.827	236.961	255.497	252.08	316.78	220.363	111.129
ATP6V1F	ENSG00000128524|ENST00000249289|ATP6V1F	305.655	228.932	240.133	155.526	245.585	160.761	470.52	290.549	227.237
ATP6V1G1	ENSG00000136888|ENST00000374050|ATP6V1G1	459.812	628.092	570.048	710.742	573.523	635.554	245.48	269.553	341.976
ATP6V1G2	ENSG00000213760|ENST00000303892|ATP6V1G2	512.699	299.869	364.341	109.041	237.798	106.475	1345.99	746.519	230.852
ATP6V1G3	ENSG00000151418|ENST00000281087|ATP6V1G3	107.549	567.173	321.754	125.317	147.39	182.587	33.3222	135.575	456.516
ATP6V1H	ENSG00000047249|ENST00000396774|ATP6V1H,ENSG00000047249|ENST00000520188|ATP6V1H	151.737	170.847	147.186	259.738	222.421	242.276	200.849	141.147	56.2885
ATP7A	ENSG00000165240|ENST00000341514|ATP7A	18.3306	10.8959	11.1169	6.33879	8.00057	6.34306	20.084	5.9416	10.6438
ATP7B	ENSG00000123191|ENST00000344297|ATP7B,ENSG00000123191|ENST00000400366|ATP7B,ENSG00000123191|ENST00000400370|ATP7B,ENSG00000123191|ENST00000634308|ATP7B	2.07545	0	1.36226	0.592354	0.570699	0	0	0	2.48142
ATP8A1	ENSG00000124406|ENST00000264449|ATP8A1,ENSG00000124406|ENST00000381668|ATP8A1	44.5467	24.1479	26.8414	10.5896	12.5621	11.9106	121.174	49.0658	18.7246
ATP8A2	ENSG00000132932|ENST00000255283|ATP8A2,ENSG00000132932|ENST00000381655|ATP8A2	12.5126	5.34192	6.04542	2.86914	3.23027	3.26016	30.6738	10.1604	8.02364
ATP8B1	ENSG00000081923|ENST00000283684|ATP8B1	51.3734	67.0787	44.2366	17.129	34.6248	25.9192	16.3678	39.1703	67.6717
ATP8B2	ENSG00000143515|ENST00000368487|ATP8B2,ENSG00000143515|ENST00000368489|ATP8B2	1.83008	1.25615	1.20744	1.23172	1.25933	1.19895	1.67511	0.786793	0.786667
ATP8B3	ENSG00000130270|ENST00000525591|ATP8B3,ENSG00000130270|ENST00000587160|ATP8B3	1.1753	0	1.15721	0	0	0	1.73705	0	4.21624
ATP8B4	ENSG00000104043|ENST00000557955|ATP8B4	1.04669	0	0	0.895903	0.431486	1.23031	1.54377	0.643128	0.626084
ATP9A	ENSG00000054793|ENST00000338821|ATP9A	23.0875	7.5042	8.74266	7.98895	6.41941	6.47233	37.2792	10.0016	4.66021
ATP9B	ENSG00000166377|ENST00000307671|ATP9B,ENSG00000166377|ENST00000426216|ATP9B	5.97333	4.73853	4.25245	2.86168	3.5052	3.1591	11.8545	6.82672	5.47795
ATPAF1	ENSG00000123472|ENST00000526821|ATPAF1,ENSG00000123472|ENST00000574428|ATPAF1	47.8518	51.2871	59.6475	36.0004	43.9856	33.5712	47.9937	52.3216	56.2653
ATPAF2	ENSG00000171953|ENST00000474627|ATPAF2	43.6238	32.8679	47.8127	12.6203	36.2006	18.6799	50.2359	50.4319	58.6334
ATPIF1	ENSG00000130770|ENST00000335514|ATPIF1	741.714	1276.1	1109.68	1923.49	1296.72	1726.55	726.821	970.544	915.691
ATR	ENSG00000175054|ENST00000350721|ATR,ENSG00000175054|ENST00000507148|ATR,ENSG00000175054|ENST00000513291|ATR,ENSG00000175054|ENST00000515149|ATR	5.9245	3.93153	4.0144	2.39327	4.64898	3.04914	4.53868	5.07037	6.23851
ATRAID	ENSG00000138085|ENST00000405489|ATRAID,ENSG00000138085|ENST00000606999|ATRAID	58.2549	46.5857	54.0331	25.1616	34.1965	25.0283	56.9785	50.2683	30.4812
ATRIP	ENSG00000164053|ENST00000320211|ATRIP,ENSG00000282827|ENST00000635464|ATRIP	29.2237	40.0842	37.6959	26.9703	32.622	26.7822	26.4715	31.1107	21.3996
ATRN	ENSG00000088812|ENST00000262919|ATRN	23.3191	14.0348	15.5	14.6747	13.6926	12.4092	21.9166	12.3621	7.04191
ATRNL1	ENSG00000107518|ENST00000355044|ATRNL1	5.25493	2.23067	2.01279	0.920547	1.64014	1.05505	8.31783	1.85186	0.900986
ATRX	ENSG00000085224|ENST00000395603|ATRX,ENSG00000085224|ENST00000493470|ATRX,ENSG00000085224|ENST00000624032|ATRX	59.1329	48.1063	47.1265	42.4827	44.3075	36.8555	82.9441	56.9237	29.8082
ATXN1	ENSG00000124788|ENST00000436367|ATXN1	2.62776	0.433501	1.16463	0.787111	0.812185	0.515574	3.57983	0.80794	0.550297
ATXN10	ENSG00000130638|ENST00000252934|ATXN10	33.7802	51.5375	46.474	39.3841	42.9144	48.7681	55.4112	72.3686	28.5446
ATXN1L	ENSG00000224470|ENST00000427980|ATXN1L	7.01145	3.57867	3.14464	2.88838	2.40154	1.63652	9.41925	3.24001	3.03991
ATXN2	ENSG00000204842|ENST00000608853|ATXN2,ENSG00000204842|ENST00000616825|ATXN2	8.89382	2.88622	3.36923	1.97706	2.41071	1.58641	10.7166	4.60687	5.6417
ATXN2L	ENSG00000168488|ENST00000340394|ATXN2L,ENSG00000168488|ENST00000382686|ATXN2L	10.0112	5.62812	7.23641	3.48502	3.53243	2.17498	12.2641	7.60622	12.2736
ATXN3	ENSG00000066427|ENST00000545170|ATXN3,ENSG00000066427|ENST00000558190|ATXN3,ENSG00000066427|ENST00000617719|ATXN3	3.93919	4.99596	4.13665	5.89287	5.76743	5.59485	4.59839	3.78498	2.80611
ATXN7	ENSG00000163635|ENST00000484332|ATXN7,ENSG00000163635|ENST00000487717|ATXN7	7.10913	6.15936	7.18897	5.92187	3.85233	5.91445	9.49237	5.7707	5.50144
ATXN7L1	ENSG00000146776|ENST00000419735|ATXN7L1	8.00894	4.88466	5.56778	2.41926	3.10675	0.369525	11.8017	5.79234	3.94594
ATXN7L2	ENSG00000162650|ENST00000369870|ATXN7L2	9.92906	6.68794	12.6289	6.53483	7.81715	3.70488	16.4709	7.52936	16.013
ATXN7L3	ENSG00000087152|ENST00000389384|ATXN7L3,ENSG00000087152|ENST00000587097|ATXN7L3,ENSG00000087152|ENST00000590537|ATXN7L3	14.8031	9.4764	10.9687	5.73531	6.33595	4.28513	23.4563	12.8482	10.7092
AUH	ENSG00000148090|ENST00000303617|AUH,ENSG00000148090|ENST00000375731|AUH	63.8561	40.6565	50.1583	11.0144	28.6883	13.4448	86.0376	65.7248	53.127
AUP1	ENSG00000115307|ENST00000377526|AUP1	55.6922	39.2777	45.1477	23.8899	24.812	23.572	44.8404	27.9383	62.0601
AURKA	ENSG00000087586|ENST00000395907|AURKA,ENSG00000087586|ENST00000395914|AURKA	37.651	67.0529	66.0397	63.9105	88.7879	62.7608	26.7383	34.7726	35.6384
AURKAIP1	ENSG00000175756|ENST00000378853|AURKAIP1	1.4267	2.09686	1.3981	4.00182	1.84572	2.35904	0	0	3.52377
AURKB	ENSG00000178999|ENST00000316199|AURKB	215.504	273.836	313.52	159.169	322.259	149.635	148.497	236.615	190.052
AURKC	ENSG00000105146|ENST00000594599|AURKC	0	0	0	0	0	0	0	2.33412	0
AUTS2	ENSG00000158321|ENST00000342771|AUTS2,ENSG00000158321|ENST00000406775|AUTS2,ENSG00000158321|ENST00000611706|AUTS2,ENSG00000158321|ENST00000615871|AUTS2	9.41516	4.42986	6.30994	5.16251	4.27704	4.42084	17.0341	5.78064	7.94638
AVEN	ENSG00000169857|ENST00000306730|AVEN	61.6409	35.0518	48.8308	20.9559	19.8817	21.2889	52.8093	53.1397	63.7373
AVIL	ENSG00000135407|ENST00000257861|AVIL	44.9526	14.8737	21.8021	9.0065	12.3379	11.1062	76.2066	23.1508	23.5026
AVL9	ENSG00000105778|ENST00000318709|AVL9,ENSG00000105778|ENST00000409301|AVL9	17.4233	7.14204	9.30679	4.70262	5.00927	5.22726	35.9232	8.24263	11.3578
AVP	ENSG00000101200|ENST00000380293|AVP	0.801651	2.26662	0.789485	0	0	0.628445	9.45532	0.985347	2.87734
AVPI1	ENSG00000119986|ENST00000370626|AVPI1	60.1677	70.3012	88.1849	31.0623	69.8118	30.3161	90.7351	78.108	60.7984
AVPR1A	ENSG00000166148|ENST00000299178|AVPR1A	12.7388	4.98453	4.73442	3.29125	2.77354	2.26318	17.3483	11.8229	12.655
AVPR1B	ENSG00000198049|ENST00000367126|AVPR1B	0	2.59315	0	0	0	0	8.14407	0	0
AVPR2	ENSG00000126895|ENST00000337474|AVPR2	2.5361	2.38874	2.49702	0	0	0	7.49859	0	0
AWAT2	ENSG00000147160|ENST00000276101|AWAT2	0	0.998836	0	0	0	0	0	0	19.0196
AXDND1	ENSG00000162779|ENST00000367618|AXDND1	21.1344	8.51663	12.7115	3.03756	4.52106	3.79824	21.623	7.53953	1.93058
AXIN1	ENSG00000103126|ENST00000262320|AXIN1,ENSG00000103126|ENST00000354866|AXIN1	6.12003	3.98321	5.54741	3.76871	3.55229	3.45646	9.80716	5.00659	4.24099
AXIN2	ENSG00000168646|ENST00000307078|AXIN2,ENSG00000168646|ENST00000618960|AXIN2	12.1996	5.8863	7.97085	7.43352	5.39369	6.73484	19.514	7.50296	6.63885
AXL	ENSG00000167601|ENST00000301178|AXL,ENSG00000167601|ENST00000593513|AXL	33.0717	10.4447	14.55	10.7037	7.54105	8.23398	24.2313	12.181	8.73875
AZI2	ENSG00000163512|ENST00000457172|AZI2,ENSG00000163512|ENST00000479665|AZI2	12.5977	17.2516	17.8521	15.0754	14.9365	13.6855	10.9363	14.8054	10.1369
AZIN1	ENSG00000155096|ENST00000347770|AZIN1,ENSG00000155096|ENST00000521536|AZIN1	32.2459	48.5496	41.7943	56.8191	51.9839	54.3323	41.335	41.446	23.8783
AZIN2	ENSG00000142920|ENST00000373443|AZIN2	10.6014	3.12247	3.91524	1.7013	1.09242	2.5977	0.976654	4.88707	16.6479
B2M	ENSG00000166710|ENST00000559916|B2M	1043.71	1295.91	1311.53	1132.27	1818.54	1289.72	358.77	1042.35	1334.54
B3GALNT1	ENSG00000169255|ENST00000488170|B3GALNT1	0.995169	0.937849	0.980037	0	0.410235	0.7799	1.46767	1.22299	0
B3GALNT2	ENSG00000162885|ENST00000366600|B3GALNT2	21.1435	13.0538	18.0369	13.2057	13.8595	12.7295	30.3037	15.3268	20.8319
B3GALT1	ENSG00000172318|ENST00000392690|B3GALT1	3.84496	1.72145	2.12985	1.52172	1.3863	0.716569	8.63479	3.42787	1.20764
B3GALT2	ENSG00000162630|ENST00000367434|B3GALT2	15.5696	6.46086	10.0296	5.1961	5.56955	4.83867	41.5579	14.2063	11.4823
B3GALT4	ENSG00000235863|ENST00000451237|B3GALT4	51.3692	19.6909	33.1688	18.9718	19.6768	23.0819	67.5019	28.8338	31.355
B3GALT5	ENSG00000183778|ENST00000343118|B3GALT5	8.63031	2.68691	2.26143	2.50721	1.89257	1.42895	13.4707	5.84206	1.80017
B3GALT6	ENSG00000176022|ENST00000379198|B3GALT6	43.741	13.4458	23.5692	9.18223	13.689	11.0083	70.1086	28.4165	25.3475
B3GAT1	ENSG00000109956|ENST00000392580|B3GAT1	13.3176	7.36132	9.29738	4.61539	4.88399	4.7359	31.2214	11.8337	8.27759
B3GAT2	ENSG00000112309|ENST00000230053|B3GAT2,ENSG00000112309|ENST00000615536|B3GAT2	4.16835	5.21872	5.26185	4.14658	2.84741	1.95819	11.2535	6.65904	8.3593
B3GAT3	ENSG00000149541|ENST00000265471|B3GAT3,ENSG00000149541|ENST00000531383|B3GAT3	77.5897	36.9707	58.6444	19.1136	32.8063	24.6986	123.213	80.9566	55.1537
B3GLCT	ENSG00000187676|ENST00000343307|B3GLCT	14.1348	18.1069	16.5368	17.0708	23.0251	19.0293	13.9758	22.4642	10.0073
B3GNT2	ENSG00000170340|ENST00000405767|B3GNT2	13.9327	12.7524	11.4558	6.80315	10.1734	8.86911	18.5712	9.49491	16.1191
B3GNT3	ENSG00000179913|ENST00000595387|B3GNT3,ENSG00000179913|ENST00000599265|B3GNT3	2.29673	0.104482	1.94537	0.363348	0.0913706	0.2165	1.46672	0.479733	5.12094
B3GNT4	ENSG00000176383|ENST00000324189|B3GNT4,ENSG00000176383|ENST00000535274|B3GNT4	9.69106	3.67791	5.71191	3.08167	2.64319	2.5679	15.7487	3.94688	4.51823
B3GNT5	ENSG00000176597|ENST00000465010|B3GNT5	22.7704	31.894	26.9382	35.855	38.4952	38.4536	7.36613	14.0681	39.1962
B3GNT6	ENSG00000198488|ENST00000622824|B3GNT6	6.94905	1.76005	1.60966	0.743212	1.75363	1.55074	4.35009	2.85633	3.36282
B3GNT7	ENSG00000156966|ENST00000287590|B3GNT7	2.02943	0.465313	0.644911	0.332999	0.358999	0.418808	1.29588	0.446004	4.52736
B3GNT9	ENSG00000237172|ENST00000449549|B3GNT9	5.90508	4.39444	3.21399	3.19189	3.97073	2.56033	3.20501	3.43956	1.30164
B3GNTL1	ENSG00000175711|ENST00000320865|B3GNTL1,ENSG00000175711|ENST00000572977|B3GNTL1,ENSG00000175711|ENST00000576599|B3GNTL1	6.72144	4.30828	5.47234	1.53401	3.10259	2.60138	11.6192	8.1557	5.89802
B4GALNT1	ENSG00000135454|ENST00000341156|B4GALNT1,ENSG00000135454|ENST00000418555|B4GALNT1	12.4423	3.73845	3.71061	3.94562	2.32899	2.87868	29.645	5.30387	2.01692
B4GALNT3	ENSG00000139044|ENST00000266383|B4GALNT3,ENSG00000139044|ENST00000322843|B4GALNT3	3.99176	1.35436	0.786229	0.409992	0.789791	0.250344	0.941623	1.3738	1.91031
B4GALNT4	ENSG00000182272|ENST00000329962|B4GALNT4	4.12031	0.5586	0.500263	1.594	0.279124	0.797016	10.8284	1.24918	0.303903
B4GALT1	ENSG00000086062|ENST00000379731|B4GALT1	15.8599	7.37778	9.11871	5.28169	7.7219	6.44056	7.49432	7.94429	10.8061
B4GALT2	ENSG00000117411|ENST00000372324|B4GALT2	3.06499	0.240767	1.00622	0.874379	0.210526	2.60535	5.64365	3.45501	1.52818
B4GALT3	ENSG00000158850|ENST00000622395|B4GALT3	25.4305	30.8914	28.1791	21.3015	28.4873	20.2119	24.1277	23.2168	27.0874
B4GALT4	ENSG00000121578|ENST00000393765|B4GALT4,ENSG00000121578|ENST00000480814|B4GALT4	23.6373	6.74165	8.47633	6.63948	4.59597	7.70431	32.8544	8.94393	12.18
B4GALT5	ENSG00000158470|ENST00000371711|B4GALT5	3.48505	3.31439	1.7564	1.99582	1.30251	1.02276	5.79844	2.84867	5.17099
B4GALT6	ENSG00000118276|ENST00000306851|B4GALT6	29.2646	14.9666	13.1845	8.79272	9.49472	10.2588	68.3376	20.2898	12.2935
B4GALT7	ENSG00000027847|ENST00000029410|B4GALT7	37.3546	20.6199	30.7443	13.2571	21.6375	12.245	36.0612	23.4087	31.412
B4GAT1	ENSG00000174684|ENST00000311181|B4GAT1	3.61367	1.61522	2.0827	1.30637	1.77161	1.63826	4.90637	1.87744	1.75216
B9D1	ENSG00000108641|ENST00000261499|B9D1,ENSG00000108641|ENST00000395616|B9D1	11.6464	16.4671	18.8781	17.8586	18.2998	15.7979	12.1542	7.45863	4.64529
B9D2	ENSG00000123810|ENST00000243578|B9D2	35.0155	12.7439	17.078	6.28834	13.0767	7.14843	55.852	24.5756	15.4741
BAALC	ENSG00000164929|ENST00000297574|BAALC,ENSG00000164929|ENST00000309982|BAALC	10.533	6.15715	5.68198	4.1678	3.99577	3.42627	24.8648	10.1336	3.20354
BAAT	ENSG00000136881|ENST00000259407|BAAT	5.98879	2.96008	4.74796	1.3758	1.50508	1.43204	9.90167	3.2325	3.58285
BABAM1	ENSG00000105393|ENST00000447614|BABAM1,ENSG00000105393|ENST00000596335|BABAM1,ENSG00000105393|ENST00000601043|BABAM1	5.88045	4.85203	5.78992	2.92132	4.00028	2.64956	6.69688	5.5962	5.26572
BACE1	ENSG00000186318|ENST00000313005|BACE1	6.2454	2.32758	1.57353	2.85893	1.43653	2.62165	13.4765	2.85799	1.04284
BACE2	ENSG00000182240|ENST00000330333|BACE2	49.5825	23.6565	33.3538	17.5481	23.0473	19.2166	29.1603	18.1543	42.2917
BACH1	ENSG00000156273|ENST00000399921|BACH1,ENSG00000156273|ENST00000435072|BACH1	20.0716	32.6571	26.3759	36.7047	30.9178	31.1712	17.2736	18.7868	11.1948
BACH2	ENSG00000112182|ENST00000537989|BACH2	2.26242	0.67856	0.50641	0.968138	0.593354	0.887522	3.93895	1.39101	0
BAD	ENSG00000002330|ENST00000309032|BAD	29.316	14.3056	23.718	12.3617	13.3163	12.0899	22.1407	14.9997	25.034
BAG1	ENSG00000107262|ENST00000379704|BAG1	50.6942	71.026	66.4426	67.4287	72.5903	67.7055	67.0966	60.0792	34.569
BAG2	ENSG00000112208|ENST00000370693|BAG2	6.19836	1.49459	3.69112	0.246741	1.06939	0.904573	8.49591	6.026	12.0736
BAG3	ENSG00000151929|ENST00000369085|BAG3	72.44	41.5273	57.9503	34.9201	36.0674	29.3533	42.4584	41.4539	162.05
BAG4	ENSG00000156735|ENST00000287322|BAG4,ENSG00000156735|ENST00000432471|BAG4	32.4448	30.4806	35.0254	20.6499	22.6379	19.8814	35.1376	25.4333	30.837
BAG5	ENSG00000166170|ENST00000337322|BAG5	9.70844	5.42019	5.47718	2.98466	4.11738	3.25505	9.2309	5.44852	8.79805
BAG6	ENSG00000204463|ENST00000211379|BAG6,ENSG00000204463|ENST00000375964|BAG6,ENSG00000204463|ENST00000454165|BAG6	12.0646	3.5201	5.10403	2.52429	2.04743	1.60934	16.5087	5.23224	6.75482
BAHCC1	ENSG00000266074|ENST00000307745|BAHCC1	17.434	6.97244	10.7377	9.00113	8.03565	6.44584	25.7393	9.21476	17.1272
BAHD1	ENSG00000140320|ENST00000560846|BAHD1	12.8128	2.56203	5.16239	1.99374	3.52023	1.98044	13.4393	4.29737	4.18155
BAIAP2	ENSG00000175866|ENST00000321280|BAIAP2,ENSG00000175866|ENST00000428708|BAIAP2,ENSG00000175866|ENST00000435091|BAIAP2	11.3699	7.23796	7.80149	4.30251	4.94736	3.54908	19.4022	10.9634	6.11371
BAIAP2L1	ENSG00000006453|ENST00000005260|BAIAP2L1	22.5814	30.0959	26.3285	10.092	24.7705	19.6756	8.80386	17.7653	47.8848
BAIAP2L2	ENSG00000128298|ENST00000332536|BAIAP2L2	0.569338	0.536625	0.560712	0.487283	0	0.892988	4.19542	0.69994	1.36242
BAIAP3	ENSG00000007516|ENST00000324385|BAIAP3	3.59918	0.935932	1.34457	0.42487	0.30689	1.26599	9.14093	3.35767	1.1881
BAK1	ENSG00000030110|ENST00000374467|BAK1	11.3761	6.36693	5.25188	3.95534	5.86065	4.74126	12.0465	3.9342	4.67927
BAMBI	ENSG00000095739|ENST00000375533|BAMBI	13.6942	9.35857	14.049	9.08312	7.80736	9.40061	13.1138	5.05165	9.28557
BANF1	ENSG00000175334|ENST00000527348|BANF1	229.978	300.097	312.283	268.003	342.918	274.573	205.97	229.309	222.66
BANK1	ENSG00000153064|ENST00000322953|BANK1,ENSG00000153064|ENST00000428908|BANK1,ENSG00000153064|ENST00000444316|BANK1,ENSG00000153064|ENST00000504592|BANK1	4.31718	1.28473	0.671283	0.77797	0.784961	1.24621	1.34071	1.39602	0.271819
BANP	ENSG00000172530|ENST00000436274|BANP,ENSG00000172530|ENST00000538234|BANP	3.41796	6.11033	6.7325	2.21917	3.88598	3.05132	3.29921	5.15494	4.36206
BAP1	ENSG00000163930|ENST00000460680|BAP1	64.2132	39.707	46.7452	37.9179	35.817	33.5339	85.6314	38.3672	47.9357
BARD1	ENSG00000138376|ENST00000260947|BARD1,ENSG00000138376|ENST00000620057|BARD1	16.36	10.6091	10.9338	7.08764	7.4677	5.05447	14.1794	11.316	10.5876
BARHL1	ENSG00000125492|ENST00000542090|BARHL1	1.42326	0	0	0	0	0	4.2104	0	0
BARHL2	ENSG00000143032|ENST00000370445|BARHL2	2.9316	1.25611	0.78744	0.228089	0.878681	0.418224	7.45922	1.96638	0.956727
BARX1	ENSG00000131668|ENST00000401724|BARX1	0	0	0	0	0	1.12758	0	0	0
BASP1	ENSG00000176788|ENST00000616743|BASP1	2321.17	1321.65	1741.29	900.95	1435.87	902.042	3740.54	2127.48	861.938
BATF	ENSG00000156127|ENST00000286639|BATF	0	0	1.88482	1.63861	1.5786	0	0	0	0
BATF2	ENSG00000168062|ENST00000301887|BATF2	6.51555	2.92463	1.83343	1.59323	1.2787	4.13824	7.77031	1.90761	0.742524
BATF3	ENSG00000123685|ENST00000243440|BATF3	4.33539	8.39985	7.59067	6.39033	9.92699	10.3903	0.354921	0.592256	1.72915
BAX	ENSG00000087088|ENST00000345358|BAX	70.3531	55.8077	61.3911	33.0052	39.4872	32.6875	61.6486	33.4826	50.9351
BAZ1A	ENSG00000198604|ENST00000358716|BAZ1A,ENSG00000198604|ENST00000360310|BAZ1A	41.4972	11.3033	17.3469	8.64547	10.4592	7.94806	46.3793	17.1802	28.3492
BAZ1B	ENSG00000009954|ENST00000404251|BAZ1B	133.938	44.4665	64.7841	36.2136	41.36	39.0542	127.56	46.8688	84.6219
BAZ2A	ENSG00000076108|ENST00000379441|BAZ2A,ENSG00000076108|ENST00000549884|BAZ2A	4.9614	3.03192	3.79398	2.89094	2.92337	1.92205	5.98083	2.54485	3.53704
BAZ2B	ENSG00000123636|ENST00000343439|BAZ2B,ENSG00000123636|ENST00000392782|BAZ2B,ENSG00000123636|ENST00000392783|BAZ2B	5.5047	2.46515	2.1471	1.64984	2.19464	1.46056	8.39339	3.88517	2.01001
BBIP1	ENSG00000214413|ENST00000605742|BBIP1	29.9374	39.4828	33.7714	40.3783	39.2785	39.0065	32.4429	35.4972	21.2036
BBOF1	ENSG00000119636|ENST00000394009|BBOF1	6.97883	5.61122	6.46906	2.8546	4.90627	2.93953	10.0527	5.99507	2.45622
BBOX1	ENSG00000129151|ENST00000263182|BBOX1	11.2619	8.5832	6.37184	4.71664	6.32005	3.0083	7.41215	17.0906	6.02134
BBS1	ENSG00000174483|ENST00000318312|BBS1,ENSG00000174483|ENST00000393994|BBS1	29.6022	11.3141	18.1323	6.9572	7.51374	7.43317	62.5032	22.0808	16.9542
BBS10	ENSG00000179941|ENST00000393262|BBS10	3.4413	2.24442	3.60112	1.48363	1.95005	1.36032	7.92018	3.9675	1.55969
BBS12	ENSG00000181004|ENST00000542236|BBS12	9.9029	3.05514	4.42267	3.54417	3.5617	2.40203	9.0167	3.98574	3.44737
BBS2	ENSG00000125124|ENST00000245157|BBS2,ENSG00000125124|ENST00000564459|BBS2,ENSG00000125124|ENST00000568104|BBS2	19.732	12.2078	14.3311	11.6715	17.5839	17.7483	37.832	18.734	8.2043
BBS4	ENSG00000140463|ENST00000268057|BBS4,ENSG00000140463|ENST00000395205|BBS4	11.7844	8.23863	7.91276	5.27681	8.87795	5.14136	17.7122	10.0744	5.50934
BBS5	ENSG00000163093|ENST00000295240|BBS5	32.8524	43.2655	34.6534	46.9291	41.4332	52.1956	45.6057	43.2636	16.7775
BBS7	ENSG00000138686|ENST00000264499|BBS7,ENSG00000138686|ENST00000506636|BBS7	4.35155	5.52249	5.188	3.65858	4.38327	3.93465	5.74152	3.83769	4.16463
BBS9	ENSG00000122507|ENST00000355070|BBS9,ENSG00000122507|ENST00000433714|BBS9,ENSG00000122507|ENST00000434373|BBS9	4.06418	2.37454	1.58751	1.29388	1.57839	1.20209	9.45142	3.79962	3.77835
BCAM	ENSG00000187244|ENST00000611077|BCAM	15.0374	5.04151	7.11301	3.14468	3.01539	2.22121	26.7931	8.91741	11.1551
BCAN	ENSG00000132692|ENST00000361588|BCAN,ENSG00000132692|ENST00000424639|BCAN	50.4626	5.7919	10.4184	3.59764	3.69784	3.07812	225.326	40.7927	36.3472
BCAP29	ENSG00000075790|ENST00000379117|BCAP29,ENSG00000075790|ENST00000457837|BCAP29	41.7913	68.4617	58.2358	63.7275	64.1005	77.6218	31.147	78.0158	52.4091
BCAP31	ENSG00000185825|ENST00000345046|BCAP31	305.751	402.844	352.675	361.55	401.702	359.513	298.328	277.155	205.758
BCAR1	ENSG00000050820|ENST00000162330|BCAR1,ENSG00000050820|ENST00000535626|BCAR1	16.5718	4.09126	7.27967	4.83731	3.40812	3.42554	15.5019	4.79921	12.0051
BCAR3	ENSG00000137936|ENST00000370243|BCAR3,ENSG00000137936|ENST00000370247|BCAR3,ENSG00000137936|ENST00000539242|BCAR3	13.0968	4.23358	5.67271	3.90256	3.81453	2.555	20.4568	5.18538	5.45629
BCAS1	ENSG00000064787|ENST00000371435|BCAS1,ENSG00000064787|ENST00000395961|BCAS1,ENSG00000064787|ENST00000448484|BCAS1	10.4209	2.72112	3.97327	1.40757	1.57839	2.32812	18.6655	6.93421	10.6591
BCAS2	ENSG00000116752|ENST00000369541|BCAS2	109.876	145.15	148.71	157.52	127.643	138.701	133.214	130.804	88.3179
BCAS3	ENSG00000141376|ENST00000407086|BCAS3,ENSG00000141376|ENST00000589222|BCAS3	2.81899	1.82042	1.88052	0.949636	0.823091	0.853385	7.51916	2.75712	4.01086
BCAS4	ENSG00000124243|ENST00000371608|BCAS4	19.4052	7.97354	9.06588	5.53588	4.92142	4.68505	44.7094	17.1325	8.63334
BCAT1	ENSG00000060982|ENST00000539282|BCAT1	43.1337	32.4185	37.566	23.9583	27.2847	23.6214	49.3326	40.5996	33.4992
BCAT2	ENSG00000105552|ENST00000316273|BCAT2	2.48403	3.10795	0.589951	0	0.310321	0.63573	2.59578	1.69248	20.3843
BCCIP	ENSG00000107949|ENST00000278100|BCCIP,ENSG00000107949|ENST00000299130|BCCIP	150.946	254.352	223.563	326.042	261.481	304.811	129.463	186.84	164.78
BCDIN3D	ENSG00000186666|ENST00000333924|BCDIN3D	16.7289	16.5475	19.4144	12.8834	11.5218	11.7365	22.7061	17.408	18.0125
BCHE	ENSG00000114200|ENST00000264381|BCHE,ENSG00000114200|ENST00000479451|BCHE,ENSG00000114200|ENST00000497011|BCHE	9.46023	14.7675	12.5227	11.5132	13.0554	16.3111	9.39631	21.8802	10.4377
BCKDHA	ENSG00000248098|ENST00000269980|BCKDHA,ENSG00000248098|ENST00000457836|BCKDHA	88.0919	61.2055	71.7167	30.5146	42.2337	28.7689	81.3058	87.857	91.7013
BCKDHB	ENSG00000083123|ENST00000320393|BCKDHB	205.696	250.801	227.757	165.712	223.306	177.46	206.395	243.018	202.536
BCKDK	ENSG00000103507|ENST00000219794|BCKDK	46.6722	30.3544	38.6973	15.7683	23.6655	15.281	46.9082	32.3818	31.8555
BCL10	ENSG00000142867|ENST00000370580|BCL10	13.0344	15.5235	18.1433	7.28825	17.4768	11.1803	5.37691	10.0439	19.132
BCL11A	ENSG00000119866|ENST00000335712|BCL11A,ENSG00000119866|ENST00000358510|BCL11A	11.7977	5.56868	3.74856	3.51718	4.13724	2.46457	25.906	8.84311	6.97704
BCL11B	ENSG00000127152|ENST00000345514|BCL11B,ENSG00000127152|ENST00000443726|BCL11B	6.85723	3.8803	4.26923	4.20323	3.76474	4.17887	13.5968	5.36467	8.30762
BCL2	ENSG00000171791|ENST00000333681|BCL2,ENSG00000171791|ENST00000589955|BCL2	1.60663	0.756961	0	0	0.220792	1.04867	0.790246	0.98692	0.960928
BCL2L1	ENSG00000171552|ENST00000307677|BCL2L1	57.2863	61.2521	61.1557	29.7459	44.8405	28.4564	75.6868	50.68	77.5909
BCL2L10	ENSG00000137875|ENST00000260442|BCL2L10	182.715	196.232	194.99	138.558	137.793	160.959	176.806	157.36	252.204
BCL2L11	ENSG00000153094|ENST00000393256|BCL2L11,ENSG00000153094|ENST00000615946|BCL2L11	2.01575	2.85111	2.28306	1.63891	1.49535	1.89784	1.18782	1.61117	0.482411
BCL2L12	ENSG00000126453|ENST00000246784|BCL2L12	10.3221	6.00549	3.65348	3.58879	4.51972	2.84784	4.7509	7.04143	10.3256
BCL2L13	ENSG00000099968|ENST00000317582|BCL2L13	58.5147	41.6232	51.9179	32.7266	38.933	30.8079	60.0472	54.6386	52.9123
BCL2L14	ENSG00000121380|ENST00000396367|BCL2L14	9.28515	16.2494	11.0874	8.02209	10.7311	10.3878	6.39825	10.1565	14.444
BCL2L15	ENSG00000188761|ENST00000393316|BCL2L15	25.0076	37.4578	38.7996	29.9051	39.5319	38.9698	6.56104	23.5892	77.8838
BCL2L2	ENSG00000129473|ENST00000250405|BCL2L2	27.2378	20.1516	21.6382	15.2455	12.7787	13.4618	34.8622	27.5732	26.6455
BCL3	ENSG00000069399|ENST00000164227|BCL3	4.04867	0	1.13924	2.47512	0.953567	1.36074	0.852425	0.711053	3.46015
BCL6	ENSG00000113916|ENST00000232014|BCL6,ENSG00000113916|ENST00000621333|BCL6	4.41329	1.66777	1.6066	1.25839	1.15883	1.07401	2.42734	0.804402	4.24555
BCL7A	ENSG00000110987|ENST00000261822|BCL7A	20.2832	17.3768	12.4003	12.1914	16.2486	13.5743	27.7608	11.9387	6.73189
BCL7B	ENSG00000106635|ENST00000223368|BCL7B,ENSG00000106635|ENST00000455335|BCL7B	18.248	8.77542	11.7568	8.13758	5.88456	5.70139	24.2095	12.513	13.4256
BCL9	ENSG00000116128|ENST00000234739|BCL9	16.1789	5.90198	8.23957	6.04778	6.79513	6.5677	20.2671	6.86133	15.3247
BCL9L	ENSG00000186174|ENST00000334801|BCL9L	6.5003	2.15753	3.42626	2.35042	1.88633	2.02587	7.6173	3.5467	9.85978
BCLAF1	ENSG00000029363|ENST00000530429|BCLAF1,ENSG00000029363|ENST00000530767|BCLAF1	34.468	24.5896	28.839	9.74139	12.7641	9.10817	46.584	29.5754	28.9291
BCO1	ENSG00000135697|ENST00000258168|BCO1	10.7079	12.0797	11.8427	11.6429	12.8768	9.71171	8.80869	6.04462	3.25592
BCO2	ENSG00000197580|ENST00000357685|BCO2,ENSG00000197580|ENST00000361053|BCO2,ENSG00000197580|ENST00000530677|BCO2,ENSG00000197580|ENST00000531169|BCO2,ENSG00000197580|ENST00000532612|BCO2	11.499	7.19945	8.48294	5.37428	7.72954	4.72709	20.0729	16.9576	6.39744
BCOR	ENSG00000183337|ENST00000378444|BCOR,ENSG00000183337|ENST00000378455|BCOR,ENSG00000183337|ENST00000406200|BCOR,ENSG00000183337|ENST00000413905|BCOR,ENSG00000183337|ENST00000442018|BCOR	4.70104	1.50325	2.0303	1.80814	1.44316	1.32187	8.64186	2.09392	3.36952
BCORL1	ENSG00000085185|ENST00000456822|BCORL1	3.76532	1.5677	1.96885	1.29784	1.30678	1.27625	4.21271	1.60024	2.79436
BCR	ENSG00000186716|ENST00000305877|BCR,ENSG00000186716|ENST00000359540|BCR	8.65876	1.74898	1.82738	2.99953	1.58604	1.94088	18.8313	3.46453	0.986758
BCS1L	ENSG00000074582|ENST00000426649|BCS1L,ENSG00000074582|ENST00000431802|BCS1L,ENSG00000074582|ENST00000443791|BCS1L	9.86599	10.01	6.34061	3.16263	3.66164	2.65212	7.44862	4.6403	38.951
BDH1	ENSG00000161267|ENST00000392379|BDH1	15.6874	8.87685	10.0978	6.29977	4.92801	5.02712	18.0427	11.7371	6.91662
BDH2	ENSG00000164039|ENST00000296424|BDH2	56.0878	71.0673	74.9675	78.5507	76.4895	70.0552	39.9505	50.0921	37.8203
BDKRB2	ENSG00000168398|ENST00000554311|BDKRB2	3.2364	1.66404	2.8977	0.503609	1.21256	1.15421	4.76771	1.08539	0.352063
BDNF	ENSG00000176697|ENST00000395986|BDNF,ENSG00000176697|ENST00000420794|BDNF	10.7385	10.5827	8.29267	6.99724	4.52614	6.60684	16.9955	5.10212	4.52668
BDP1	ENSG00000145734|ENST00000380675|BDP1,ENSG00000145734|ENST00000514903|BDP1	15.052	7.4949	8.70476	4.75636	4.45343	4.57387	23.8376	8.87629	11.1122
BECN1	ENSG00000126581|ENST00000590099|BECN1	63.878	70.7359	62.0427	38.7465	52.4819	34.6279	72.7863	69.9477	35.1262
BEGAIN	ENSG00000183092|ENST00000443071|BEGAIN,ENSG00000183092|ENST00000554356|BEGAIN,ENSG00000183092|ENST00000637646|BEGAIN	3.94704	1.70533	2.63209	1.126	1.38942	1.16149	7.93338	3.84223	0.688798
BEND2	ENSG00000177324|ENST00000380033|BEND2	12.9984	8.43056	11.1434	4.38863	8.74834	3.73374	12.4742	16.4229	12.129
BEND3	ENSG00000178409|ENST00000429433|BEND3	8.74112	4.12073	3.93898	3.4229	2.52992	1.75147	11.6463	4.57498	2.55984
BEND4	ENSG00000188848|ENST00000502486|BEND4,ENSG00000188848|ENST00000504360|BEND4,ENSG00000188848|ENST00000611697|BEND4	7.99775	4.79327	4.16839	2.49328	2.52295	1.78024	18.4387	6.7835	4.37687
BEND5	ENSG00000162373|ENST00000371833|BEND5	32.2947	39.1211	41.4215	29.1	43.5827	29.8675	31.3988	38.8144	21.7936
BEND6	ENSG00000151917|ENST00000370746|BEND6	2.20189	1.04241	0.636746	0.649245	1.1478	1.33997	6.8376	3.2001	1.30419
BEND7	ENSG00000165626|ENST00000341083|BEND7,ENSG00000165626|ENST00000378605|BEND7,ENSG00000165626|ENST00000440282|BEND7	7.75715	5.5871	6.83338	3.47841	3.36001	3.1051	10.4217	6.93351	7.68516
BEST2	ENSG00000039987|ENST00000042931|BEST2	2.90721	2.7378	0	0	0	1.13568	2.15023	1.78337	1.7378
BEST3	ENSG00000127325|ENST00000330891|BEST3	11.2055	19.952	16.4316	6.81961	5.95214	3.3216	8.0697	20.2103	24.4338
BEST4	ENSG00000142959|ENST00000372207|BEST4	2.96224	0	0	0	0	0	0	3.63408	3.54152
BET1	ENSG00000105829|ENST00000457139|BET1	44.6772	58.1563	64.4598	63.1658	71.8288	56.6161	48.3736	41.8534	50.7344
BET1L	ENSG00000177951|ENST00000382762|BET1L	34.9967	44.3129	38.4491	31.8295	44.1015	35.3461	27.3914	35.3672	29.8537
BFAR	ENSG00000103429|ENST00000261658|BFAR,ENSG00000103429|ENST00000562545|BFAR	12.3176	14.9308	12.6947	16.6311	15.105	14.5347	12.6219	12.8895	4.29072
BFSP2	ENSG00000170819|ENST00000302334|BFSP2	0	1.55547	0	2.11987	0.680703	0.646206	2.4373	0	0
BGLAP	ENSG00000242252|ENST00000368272|BGLAP	0	1.55208	3.24363	2.11431	2.71534	0	0	2.02414	0
BGN	ENSG00000182492|ENST00000331595|BGN	209.649	41.8676	59.3768	21.1418	16.0372	14.3831	99.5749	65.7876	81.9407
BHLHA15	ENSG00000180535|ENST00000314018|BHLHA15	0	0.823186	0	0	2.16027	1.36929	0	0	0
BHLHA9	ENSG00000205899|ENST00000391429|BHLHA9	0	0	0	5.23371	3.78126	0	0	0	1.82827
BHLHE22	ENSG00000180828|ENST00000321870|BHLHE22	10.2436	3.64094	6.11949	3.44922	2.07616	1.84498	31.4115	9.43803	7.83715
BHLHE23	ENSG00000125533|ENST00000370346|BHLHE23	0.559424	0	1.65285	0	0	0	4.94676	0.687758	0.669351
BHLHE40	ENSG00000134107|ENST00000256495|BHLHE40	16.6707	11.0002	10.9067	5.70695	5.69257	7.84861	5.26206	8.49314	24.0823
BHLHE41	ENSG00000123095|ENST00000242728|BHLHE41	5.46354	1.51479	2.2157	1.59529	1.16554	1.10968	10.8876	4.90093	3.15359
BHMT	ENSG00000145692|ENST00000274353|BHMT,ENSG00000145692|ENST00000524080|BHMT	265.541	280.008	253.159	88.6461	154.486	92.4003	151.782	488.121	582.141
BICC1	ENSG00000122870|ENST00000373886|BICC1	45.1975	12.6856	21.3502	11.174	8.38961	6.67517	62.8769	23.7794	11.4403
BICD1	ENSG00000151746|ENST00000281474|BICD1,ENSG00000151746|ENST00000548411|BICD1,ENSG00000151746|ENST00000551848|BICD1	11.2362	4.76662	7.44888	4.36448	3.56248	3.73072	24.7616	7.3347	3.72362
BICD2	ENSG00000185963|ENST00000356884|BICD2,ENSG00000185963|ENST00000375512|BICD2	32.1069	21.1621	25.0075	22.2767	20.0754	19.2344	40.7517	24.8606	25.3913
BICDL1	ENSG00000135127|ENST00000397558|BICDL1	2.49874	1.21334	0.913479	0.647976	1.18585	0.683147	2.36971	1.28054	1.44965
BICDL2	ENSG00000162069|ENST00000389347|BICDL2,ENSG00000162069|ENST00000573514|BICDL2	3.79973	1.27921	1.60384	1.16141	1.56597	1.06478	3.1985	0.667508	4.7092
BID	ENSG00000015475|ENST00000317361|BID,ENSG00000015475|ENST00000622694|BID	74.5706	115.315	97.8302	174.317	139.465	146.056	61.2286	72.7371	57.5125
BIN1	ENSG00000136717|ENST00000259238|BIN1,ENSG00000136717|ENST00000316724|BIN1,ENSG00000136717|ENST00000357970|BIN1,ENSG00000136717|ENST00000409400|BIN1	20.1679	13.2655	15.7693	9.23804	8.97512	7.87039	16.7235	17.7773	29.8255
BIN2	ENSG00000110934|ENST00000544402|BIN2	7.1617	5.54541	5.34298	6.56705	9.48699	5.82011	2.26063	4.94131	2.14246
BIN3	ENSG00000147439|ENST00000276416|BIN3	13.145	10.8146	10.0924	6.59646	8.56891	5.60378	13.7275	11.1697	9.4382
BIRC2	ENSG00000110330|ENST00000530675|BIRC2,ENSG00000110330|ENST00000532672|BIRC2,ENSG00000110330|ENST00000613397|BIRC2,ENSG00000110330|ENST00000621637|BIRC2	56.5885	74.1881	69.5004	71.3462	78.9347	66.5656	55.7753	68.5279	45.6965
BIRC3	ENSG00000023445|ENST00000615299|BIRC3	1.0719	2.80853	0.380033	12.8349	4.77468	3.10674	1.62226	9.62739	8.54978
BIRC5	ENSG00000089685|ENST00000350051|BIRC5	23.0062	31.1951	42.0078	31.6939	46.1037	28.5022	28.0902	30.8985	24.27
BIRC6	ENSG00000115760|ENST00000421745|BIRC6	34.3742	16.4289	18.6937	9.57692	11.6941	9.45483	35.354	15.8697	19.1574
BIRC8	ENSG00000163098|ENST00000426466|BIRC8	0.716312	1.01257	0.352708	0	0	0	0	0	6.42701
BIVM	ENSG00000134897|ENST00000257336|BIVM	66.8026	70.19	63.4198	51.9295	62.5057	48.667	87.6809	70.3741	33.2125
BLCAP	ENSG00000166619|ENST00000414542|BLCAP	144.335	144.377	150.451	94.1379	116.415	88.4178	137.895	110.275	98.4602
BLK	ENSG00000136573|ENST00000259089|BLK	5.93398	2.2497	2.70831	1.36254	2.7438	2.15757	0.426418	0.889872	1.03912
BLM	ENSG00000197299|ENST00000355112|BLM,ENSG00000197299|ENST00000559724|BLM	8.35781	3.45747	6.98788	4.32262	5.00558	4.76524	8.50275	3.84499	8.70607
BLMH	ENSG00000108578|ENST00000261714|BLMH	26.6655	28.52	27.125	12.2384	24.0041	17.2881	21.0476	26.6227	24.3074
BLNK	ENSG00000095585|ENST00000371176|BLNK	20.0837	10.9685	15.3845	5.52481	9.59004	6.25359	10.2134	9.30281	27.9446
BLOC1S1	ENSG00000135441|ENST00000548925|BLOC1S1	75.9666	42.7446	55.2729	23.7776	23.2123	24.8896	85.7631	53.9824	71.2345
BLOC1S2	ENSG00000196072|ENST00000370372|BLOC1S2,ENSG00000196072|ENST00000579542|BLOC1S2	40.4217	30.5756	33.1892	25.8545	36.2054	21.467	49.1102	31.4694	22.2133
BLOC1S3	ENSG00000189114|ENST00000587722|BLOC1S3	15.3919	28.8918	20.6956	35.166	29.8415	33.5004	18.5332	19.5859	14.0939
BLOC1S4	ENSG00000186222|ENST00000320776|BLOC1S4	63.9602	53.3065	64.5491	33.6399	39.5147	23.2107	62.3524	74.5469	69.4615
BLOC1S5	ENSG00000188428|ENST00000397457|BLOC1S5	25.0842	33.156	25.7037	32.1272	35.5389	27.2798	16.548	20.7124	13.6303
BLOC1S5-TXNDC5	ENSG00000259040|ENST00000439343|BLOC1S5-TXNDC5	1.16449	1.26695	1.27825	3.10838	0	0	0	1.75373	1.39038
BLOC1S6	ENSG00000104164|ENST00000220531|BLOC1S6,ENSG00000104164|ENST00000565323|BLOC1S6	59.3086	91.3376	88.2646	125.033	90.2115	105.691	50.6301	67.8775	53.8174
BLVRA	ENSG00000106605|ENST00000402924|BLVRA	30.8246	38.8461	39.4862	23.8357	36.3583	32.0733	37.2374	43.7424	36.8904
BLVRB	ENSG00000090013|ENST00000263368|BLVRB	125.476	168.627	180.778	81.5917	165.737	100.914	124.592	141.323	143.978
BLZF1	ENSG00000117475|ENST00000329281|BLZF1	55.4224	70.7126	70.2805	53.1646	60.0338	49.9815	44.3905	50.6563	42.6752
BMF	ENSG00000104081|ENST00000559701|BMF,ENSG00000104081|ENST00000561282|BMF	4.40867	5.44545	5.09062	2.21183	4.00981	2.02767	2.68747	4.11265	4.9116
BMI1	ENSG00000168283|ENST00000376663|BMI1	3.25344	1.36908	2.2893	1.29278	0.909871	1.04831	3.85169	2.50032	2.57147
BMP1	ENSG00000168487|ENST00000306349|BMP1,ENSG00000168487|ENST00000306385|BMP1,ENSG00000168487|ENST00000471755|BMP1	43.1361	13.196	17.2127	8.62025	11.526	9.77966	33.3149	12.5944	21.151
BMP10	ENSG00000163217|ENST00000295379|BMP10	3.07421	0	1.51366	0	0	0	0	0	0
BMP2	ENSG00000125845|ENST00000378827|BMP2	6.41991	2.38886	3.83308	2.86615	2.46199	4.26038	6.9342	4.22913	7.03971
BMP2K	ENSG00000138756|ENST00000335016|BMP2K,ENSG00000138756|ENST00000502871|BMP2K,ENSG00000138756|ENST00000628286|BMP2K	25.8591	32.4452	29.2161	21.4542	24.3262	17.2876	34.8243	30.8096	18.6008
BMP3	ENSG00000152785|ENST00000282701|BMP3	8.09293	0.508534	1.59407	0.461768	0	0.846276	13.5169	2.65324	1.2911
BMP5	ENSG00000112175|ENST00000370830|BMP5	3.94573	0.929284	0	0	0	0	0	0	2.35944
BMP6	ENSG00000153162|ENST00000283147|BMP6	2.6617	1.77084	0.770982	0.670032	0.774412	0.491108	1.61541	0.96238	0.93666
BMP7	ENSG00000101144|ENST00000395863|BMP7	13.8815	12.6035	13.9869	4.92724	8.436	7.53074	15.2625	7.23805	18.8316
BMP8A	ENSG00000183682|ENST00000331593|BMP8A	0.659385	0	0	0	0	0	0	1.62116	1.57786
BMPER	ENSG00000164619|ENST00000297161|BMPER	27.9821	13.2991	13.4353	10.3773	9.7057	7.68643	47.0484	17.0638	9.20851
BMPR1A	ENSG00000107779|ENST00000635816|BMPR1A	2.65783	0.361997	0.483204	0.40766	0.381358	0.475436	3.8433	0.837805	0.605464
BMPR1B	ENSG00000138696|ENST00000440890|BMPR1B	4.50348	1.21291	1.26726	0.880971	0.424227	0.504805	2.46403	1.5823	0.769851
BMPR2	ENSG00000204217|ENST00000374574|BMPR2,ENSG00000204217|ENST00000374580|BMPR2	26.8894	5.9035	9.34036	6.6619	5.16238	4.28167	44.6595	10.4513	9.31408
BMS1	ENSG00000165733|ENST00000374518|BMS1	39.4348	18.0671	23.2887	8.48464	11.4401	10.544	32.9261	18.512	39.0157
BMT2	ENSG00000164603|ENST00000297145|BMT2,ENSG00000164603|ENST00000432572|BMT2	16.7066	10.2737	9.79432	9.94076	7.86978	6.61471	20.6336	8.021	8.66277
BMX	ENSG00000102010|ENST00000342014|BMX	0	0	0	0	0	0	6.95222	0	1.8721
BNC1	ENSG00000169594|ENST00000345382|BNC1,ENSG00000169594|ENST00000569704|BNC1	6.00192	5.1781	4.6361	2.75705	5.24982	3.60006	2.96363	3.50801	6.86324
BNC2	ENSG00000173068|ENST00000380672|BNC2,ENSG00000173068|ENST00000484726|BNC2,ENSG00000173068|ENST00000545497|BNC2	2.43488	0.597732	1.19905	0.564374	0.459913	0.656831	2.31615	0.873378	0.607023
BNIP1	ENSG00000113734|ENST00000351486|BNIP1	26.4914	31.392	30.9953	26.3677	31.6659	24.1771	24.9519	27.6773	27.3951
BNIP2	ENSG00000140299|ENST00000612191|BNIP2	30.4072	45.0012	39.2413	41.5227	45.0048	42.5915	17.0443	32.4178	24.0881
BNIP3	ENSG00000176171|ENST00000368636|BNIP3	111.917	218.2	143.14	100.879	85.4115	81.4917	140.292	142.904	93.9571
BNIP3L	ENSG00000104765|ENST00000380629|BNIP3L	175.335	158.038	147.641	128.206	124.714	106.926	304.258	207.964	81.2219
BNIPL	ENSG00000163141|ENST00000361277|BNIPL	13.5448	13.9841	13.9753	6.25603	7.79714	4.38641	4.11687	8.72505	22.3827
BOC	ENSG00000144857|ENST00000273395|BOC,ENSG00000144857|ENST00000355385|BOC	7.97228	3.27493	4.74371	4.276	4.10677	4.7529	8.84628	4.45966	6.16172
BOD1	ENSG00000145919|ENST00000311086|BOD1	16.7034	25.7055	22.6059	26.2858	24.6349	25.3044	21.9104	16.9901	14.5331
BOD1L1	ENSG00000038219|ENST00000040738|BOD1L1,ENSG00000038219|ENST00000507943|BOD1L1	17.4429	18.1498	19.1553	12.3749	18.8388	16.6289	20.1302	16.8578	9.95406
BOK	ENSG00000176720|ENST00000318407|BOK	6.27889	2.66353	2.93742	2.82115	3.10511	2.21739	4.16149	2.70269	2.62979
BOLA1	ENSG00000178096|ENST00000369150|BOLA1	50.5787	62.0489	74.8555	95.2918	90.8606	80.1812	42.4958	46.5376	37.8659
BOLA2B	ENSG00000169627|ENST00000305321|BOLA2B	130.851	171.686	160.653	200.568	191.171	203.103	138.104	159.038	117.273
BOLA3	ENSG00000163170|ENST00000327428|BOLA3	61.8331	99.089	81.5878	172.846	130.122	159.039	42.2804	76.6271	55.8457
BOP1	ENSG00000261236|ENST00000569669|BOP1	31.0207	15.2556	18.53	7.15504	9.11628	6.24229	18.1831	16.2535	35.6658
BORA	ENSG00000136122|ENST00000390667|BORA	6.21643	6.72668	7.16778	6.22843	11.1232	5.40433	4.16255	3.99729	4.73498
BORCS5	ENSG00000165714|ENST00000298571|BORCS5,ENSG00000165714|ENST00000314565|BORCS5	14.8918	9.77502	10.6737	5.80529	6.38079	4.09902	22.1655	11.6974	7.09068
BORCS6	ENSG00000196544|ENST00000389017|BORCS6	49.0758	48.9282	49.5293	26.3831	34.1054	31.159	59.7979	47.8579	50.9121
BORCS7	ENSG00000166275|ENST00000369883|BORCS7	12.1184	13.1366	11.8234	17.7104	16.0404	15.7833	13.4141	14.6811	8.91215
BORCS8	ENSG00000254901|ENST00000477565|BORCS8	0	1.95782	2.11264	0	1.84083	10.6679	1.57731	0	0
BPGM	ENSG00000172331|ENST00000393132|BPGM	18.1496	11.5156	13.533	6.25261	8.01368	6.8888	36.3585	20.0904	10.9361
BPHL	ENSG00000137274|ENST00000380368|BPHL,ENSG00000137274|ENST00000380375|BPHL,ENSG00000137274|ENST00000380379|BPHL	9.17019	7.90281	6.79504	3.96458	6.11917	3.90489	12.2253	10.6308	10.5546
BPI	ENSG00000101425|ENST00000262865|BPI	37.4942	21.6016	22.87	26.597	25.0868	28.7591	25.7591	10.9588	13.9665
BPNT1	ENSG00000162813|ENST00000322067|BPNT1,ENSG00000162813|ENST00000354807|BPNT1	26.7688	43.3782	33.588	44.6789	44.3658	46.7822	24.2815	32.5633	21.2019
BPTF	ENSG00000171634|ENST00000321892|BPTF,ENSG00000171634|ENST00000342579|BPTF,ENSG00000171634|ENST00000581258|BPTF	5.29883	2.52733	3.33603	2.04085	2.00143	2.2185	8.38622	3.58899	4.22108
BRAF	ENSG00000157764|ENST00000288602|BRAF,ENSG00000157764|ENST00000496384|BRAF,ENSG00000157764|ENST00000497784|BRAF	6.97758	4.51667	5.81032	2.71673	2.93707	2.93729	13.939	6.7761	5.12441
BRAP	ENSG00000089234|ENST00000327551|BRAP,ENSG00000089234|ENST00000419234|BRAP	38.8161	30.9464	30.1048	19.3792	20.5312	22.7072	39.5627	25.6514	20.126
BRAT1	ENSG00000106009|ENST00000340611|BRAT1	11.1355	10.8206	10.0009	5.53884	8.35315	4.50315	9.75584	10.4959	8.3355
BRCA1	ENSG00000012048|ENST00000468300|BRCA1,ENSG00000012048|ENST00000591534|BRCA1	10.4979	5.05729	5.9012	3.40014	5.65872	3.09552	6.75201	5.59616	5.50471
BRCA2	ENSG00000139618|ENST00000544455|BRCA2	12.5179	11.6967	12.0075	7.09516	10.7685	7.60021	10.5332	8.85579	7.7865
BRCC3	ENSG00000185515|ENST00000330045|BRCC3,ENSG00000185515|ENST00000340647|BRCC3,ENSG00000185515|ENST00000369459|BRCC3,ENSG00000185515|ENST00000453705|BRCC3	50.001	31.1982	42.9868	18.2606	27.2728	18.931	58.3509	38.3833	47.7512
BRD1	ENSG00000100425|ENST00000457780|BRD1	10.3634	7.16385	7.53373	5.3197	5.50467	5.51375	17.2321	7.88461	7.39136
BRD2	ENSG00000204256|ENST00000449085|BRD2,ENSG00000204256|ENST00000607833|BRD2	73.9817	48.0601	62.4313	43.4342	46.9088	31.4808	88.7789	51.242	114.34
BRD3	ENSG00000169925|ENST00000303407|BRD3,ENSG00000169925|ENST00000371834|BRD3	31.7463	23.3319	27.7943	22.1661	21.8947	21.5157	42.0379	19.4641	22.3272
BRD4	ENSG00000141867|ENST00000263377|BRD4,ENSG00000141867|ENST00000371835|BRD4,ENSG00000141867|ENST00000594841|BRD4	16.4816	7.04259	9.52076	5.9005	6.44429	5.80284	18.6658	10.7511	16.4578
BRD7	ENSG00000166164|ENST00000394688|BRD7,ENSG00000166164|ENST00000394689|BRD7	49.0046	81.8858	76.9973	87.6177	75.6934	75.4634	51.7304	50.2033	40.2469
BRD8	ENSG00000112983|ENST00000230901|BRD8,ENSG00000112983|ENST00000254900|BRD8,ENSG00000112983|ENST00000402931|BRD8,ENSG00000112983|ENST00000411594|BRD8,ENSG00000112983|ENST00000418329|BRD8	17.8468	10.1162	13.1406	5.25222	6.03962	6.19741	31.2737	12.2918	18.0153
BRD9	ENSG00000028310|ENST00000467963|BRD9,ENSG00000028310|ENST00000483173|BRD9,ENSG00000028310|ENST00000489093|BRD9	21.6045	29.0889	28.9026	37.5343	29.4709	33.7411	26.8372	25.0625	17.4937
BRDT	ENSG00000137948|ENST00000394530|BRDT,ENSG00000137948|ENST00000402388|BRDT,ENSG00000137948|ENST00000426141|BRDT,ENSG00000137948|ENST00000449584|BRDT	0	0.904884	0	0.821985	0.527856	0	0.472287	1.96639	0
BRE	ENSG00000158019|ENST00000342045|BRE	68.1683	50.7093	55.6177	18.3036	30.1155	23.9399	102.744	54.3726	51.4456
BRF1	ENSG00000185024|ENST00000546417|BRF1,ENSG00000185024|ENST00000547530|BRF1,ENSG00000185024|ENST00000549655|BRF1,ENSG00000185024|ENST00000552127|BRF1	8.1572	1.94919	2.26297	1.475	1.70474	0.901019	13.7594	2.54239	2.19945
BRF2	ENSG00000104221|ENST00000220659|BRF2,ENSG00000104221|ENST00000520601|BRF2	15.5418	5.58833	9.06824	3.80389	6.47727	4.14091	19.5474	8.85588	11.3645
BRI3	ENSG00000164713|ENST00000297290|BRI3	265.277	262.028	312.498	234.516	278.241	202.492	118.778	157.229	161.562
BRI3BP	ENSG00000184992|ENST00000341446|BRI3BP	198.421	117.009	152.869	90.2212	103.078	107.213	307.275	109.277	126.86
BRINP1	ENSG00000078725|ENST00000265922|BRINP1,ENSG00000078725|ENST00000373964|BRINP1	42.6717	10.3889	16.5137	6.44949	8.15252	4.95191	118.539	23.6303	21.6419
BRINP2	ENSG00000198797|ENST00000361539|BRINP2	4.83639	0.396441	0.828402	1.07978	0.173318	0.49502	13.0087	3.10313	0.251627
BRINP3	ENSG00000162670|ENST00000367462|BRINP3	18.9763	4.74281	8.32647	3.13817	3.38637	2.07454	48.1219	11.9261	6.93906
BRIP1	ENSG00000136492|ENST00000259008|BRIP1,ENSG00000136492|ENST00000577598|BRIP1,ENSG00000136492|ENST00000577913|BRIP1	2.77957	2.07221	2.30905	1.66363	2.36585	1.85669	2.14059	2.36829	1.84789
BRIX1	ENSG00000113460|ENST00000336767|BRIX1	0.995683	2.12401	0.980588	1.13626	1.09441	0	0	0.407993	12.9613
BRK1	ENSG00000254999|ENST00000530758|BRK1	214.655	268.379	257.157	415.553	322.605	394.296	222.942	169.336	136.699
BRMS1L	ENSG00000100916|ENST00000216807|BRMS1L	17.7663	14.0984	15.623	8.02355	10.5158	6.17013	18.4586	15.2428	11.9041
BROX	ENSG00000162819|ENST00000340934|BROX	67.7099	32.8939	35.0004	13.516	28.2883	10.9189	62.495	46.2296	22.0937
BRPF1	ENSG00000156983|ENST00000383829|BRPF1,ENSG00000156983|ENST00000433861|BRPF1	3.21638	1.13987	1.75075	0.859009	0.966702	1.18635	4.98613	1.02612	2.72018
BRS3	ENSG00000102239|ENST00000370648|BRS3	1.07936	1.35621	0.354311	1.23185	0.889903	0.563848	0.530676	3.97907	0
BRSK1	ENSG00000160469|ENST00000585418|BRSK1	1.75315	9.25423	1.15108	0.100029	0	0	0.172192	0	38.3196
BRSK2	ENSG00000174672|ENST00000308219|BRSK2,ENSG00000174672|ENST00000382179|BRSK2,ENSG00000174672|ENST00000526678|BRSK2,ENSG00000174672|ENST00000528710|BRSK2,ENSG00000174672|ENST00000528841|BRSK2,ENSG00000174672|ENST00000529951|BRSK2	4.95075	1.04934	1.24061	1.86731	1.03827	1.12629	14.111	2.84588	1.40217
BRWD1	ENSG00000185658|ENST00000333229|BRWD1,ENSG00000185658|ENST00000341322|BRWD1,ENSG00000185658|ENST00000342449|BRWD1	7.01968	4.88336	5.9095	4.62618	5.51749	3.8598	6.06168	7.84823	4.80742
BRWD3	ENSG00000165288|ENST00000373275|BRWD3	9.62126	7.27078	9.63255	5.58014	5.57068	4.92968	9.60318	5.47619	5.72053
BSCL2	ENSG00000168000|ENST00000421906|BSCL2	16.8614	4.37898	5.88374	3.13084	5.43441	2.18522	19.0375	1.9596	6.4335
BSDC1	ENSG00000160058|ENST00000419121|BSDC1,ENSG00000160058|ENST00000455895|BSDC1	17.85	8.03766	9.19983	5.59149	5.5814	5.50813	24.789	11.8927	12.7681
BSG	ENSG00000172270|ENST00000333511|BSG,ENSG00000172270|ENST00000353555|BSG	452.519	331.481	353.303	135.342	340.55	141.807	554.682	541.261	327.335
BSN	ENSG00000164061|ENST00000296452|BSN	8.28142	2.38873	2.58498	1.08446	1.38018	1.45547	21.2727	5.84241	4.60265
BSPRY	ENSG00000119411|ENST00000374183|BSPRY	1.48098	3.55352	1.98898	0.806576	0.776807	0.845104	6.74317	1.49005	6.76642
BTAF1	ENSG00000095564|ENST00000265990|BTAF1	18.4764	20.987	19.109	9.85791	16.934	8.97601	16.3626	13.9655	11.0463
BTBD1	ENSG00000064726|ENST00000261721|BTBD1	95.9464	128.53	131.682	114.651	114.039	107.441	115.575	120.66	99.0967
BTBD10	ENSG00000148925|ENST00000528120|BTBD10,ENSG00000148925|ENST00000530907|BTBD10	44.8221	66.2315	45.205	48.037	47.1516	48.2647	46.5957	39.3938	23.1934
BTBD11	ENSG00000151136|ENST00000280758|BTBD11,ENSG00000151136|ENST00000420571|BTBD11	3.19441	1.11378	0.68957	0.898798	0.973801	0.686853	12.3094	1.93742	1.15203
BTBD16	ENSG00000138152|ENST00000260723|BTBD16	0.917619	2.59465	2.10866	0.261791	0	1.43915	3.15576	1.88012	0.365971
BTBD17	ENSG00000204347|ENST00000375366|BTBD17	126.584	24.0255	52.9929	14.5418	15.7557	14.8141	288.218	80.0979	26.2627
BTBD18	ENSG00000233436|ENST00000527995|BTBD18	0	0	0	0	0	0	4.28899	0	0
BTBD19	ENSG00000222009|ENST00000450269|BTBD19	1.64853	0.129497	0.541201	0.235146	0.452934	0.431157	2.8332	0.844667	1.47949
BTBD2	ENSG00000133243|ENST00000255608|BTBD2	81.7659	45.996	58.3171	22.5882	31.4862	26.4506	149.609	97.061	53.8172
BTBD3	ENSG00000132640|ENST00000378226|BTBD3,ENSG00000132640|ENST00000618296|BTBD3	5.86171	2.54663	1.90766	2.53011	1.97454	2.00048	13.4379	5.20297	0.792942
BTBD6	ENSG00000184887|ENST00000327471|BTBD6,ENSG00000184887|ENST00000536364|BTBD6,ENSG00000184887|ENST00000537513|BTBD6	32.4826	20.5091	23.9069	15.346	16.8528	15.9488	36.352	27.6564	26.1359
BTBD7	ENSG00000011114|ENST00000334746|BTBD7	15.2878	12.7747	14.5745	13.303	10.9117	11.6222	16.483	10.7076	12.6815
BTBD8	ENSG00000189195|ENST00000370378|BTBD8,ENSG00000189195|ENST00000635934|BTBD8,ENSG00000189195|ENST00000636805|BTBD8,ENSG00000189195|ENST00000637221|BTBD8	7.91904	8.6268	7.81563	8.68952	7.5019	6.94985	14.0339	10.0567	3.44065
BTBD9	ENSG00000183826|ENST00000403056|BTBD9,ENSG00000183826|ENST00000481247|BTBD9	53.0208	26.7134	30.1115	13.6483	18.4109	12.8307	85.7418	41.4679	42.5404
BTC	ENSG00000174808|ENST00000395743|BTC,ENSG00000174808|ENST00000512743|BTC	13.4133	21.5468	18.0136	10.1757	11.8112	10.7575	9.43554	42.7231	27.7316
BTD	ENSG00000169814|ENST00000383778|BTD	1.9733	1.86012	1.55477	0.450353	0.759029	1.23866	1.93788	3.39724	5.82451
BTF3	ENSG00000145741|ENST00000335895|BTF3,ENSG00000145741|ENST00000507081|BTF3	261.282	444.738	370.268	666.377	501.091	639.353	263.872	360.745	294.229
BTF3L4	ENSG00000134717|ENST00000313334|BTF3L4	489.595	716.295	680.638	848.295	779.886	799.014	414.32	561.418	574.847
BTG1	ENSG00000133639|ENST00000256015|BTG1	32.026	22.1426	28.0406	14.4896	16.9453	12.0734	32.8185	36.0197	26.0024
BTG2	ENSG00000159388|ENST00000290551|BTG2	511.406	648.136	642.833	241.403	308.541	282.471	425.179	531.616	839.585
BTG3	ENSG00000154640|ENST00000348354|BTG3	8.6205	26.5569	12.7392	3.23909	2.42638	2.96876	3.40781	2.82821	18.3656
BTK	ENSG00000010671|ENST00000372880|BTK,ENSG00000010671|ENST00000621635|BTK	8.07147	3.18215	4.91779	5.89846	7.30374	5.35308	2.38255	2.07568	1.09403
BTLA	ENSG00000186265|ENST00000334529|BTLA	2.25631	2.5521	1.33329	0.772435	4.46372	5.30948	0.664941	0.554835	0
BTN1A1	ENSG00000124557|ENST00000244513|BTN1A1,ENSG00000124557|ENST00000613186|BTN1A1	9.58317	5.72652	8.191	4.53867	4.71799	4.02419	13.1373	8.58572	9.83049
BTN2A1	ENSG00000112763|ENST00000312541|BTN2A1	7.72488	14.5443	14.8658	6.61567	3.18738	6.53866	11.4442	18.9388	32.1762
BTN2A2	ENSG00000124508|ENST00000482536|BTN2A2,ENSG00000124508|ENST00000490025|BTN2A2	1.38642	0.435323	2.27518	0.39567	0	1.44565	2.73196	1.70185	2.21053
BTN3A1	ENSG00000026950|ENST00000289361|BTN3A1,ENSG00000026950|ENST00000414912|BTN3A1	2.29507	2.32776	3.24317	3.35888	2.77163	3.39589	2.91536	3.34441	3.24995
BTN3A3	ENSG00000111801|ENST00000244519|BTN3A3,ENSG00000111801|ENST00000361232|BTN3A3,ENSG00000111801|ENST00000487272|BTN3A3,ENSG00000111801|ENST00000490254|BTN3A3,ENSG00000111801|ENST00000494393|BTN3A3,ENSG00000111801|ENST00000496719|BTN3A3	9.77195	4.89492	5.89474	2.51365	2.23259	2.71285	6.02292	3.35459	10.1392
BTRC	ENSG00000166167|ENST00000370187|BTRC,ENSG00000166167|ENST00000408038|BTRC	6.77888	3.04984	3.64851	2.1756	1.71432	1.51115	19.2898	8.00097	2.48886
BUB1	ENSG00000169679|ENST00000302759|BUB1,ENSG00000169679|ENST00000535254|BUB1	22.046	32.3851	31.783	18.3701	32.798	17.608	22.9008	33.1933	13.3363
BUB1B	ENSG00000156970|ENST00000287598|BUB1B	15.8222	12.1714	15.3745	9.16241	14.3413	10.7587	10.3041	13.8578	10.8436
BUB3	ENSG00000154473|ENST00000368858|BUB3	123.494	48.3787	70.4383	40.5385	40.2243	37.3693	170.918	51.8269	107.614
BUD13	ENSG00000137656|ENST00000260210|BUD13,ENSG00000137656|ENST00000375445|BUD13	22.2703	7.43452	12.285	4.474	5.3673	5.75582	23.3434	12.0663	20.1877
BUD31	ENSG00000106245|ENST00000222969|BUD31	351.53	440.429	438.405	459.241	458.511	445.508	394.232	353.712	278.233
BVES	ENSG00000112276|ENST00000446408|BVES	19.9583	20.5923	19.7578	8.00124	12.9645	8.07571	17.0222	45.8356	26.7702
BYSL	ENSG00000112578|ENST00000230340|BYSL	113.938	73.4554	103.476	39.5409	48.1122	38.4283	97.6362	57.4075	223.474
BZW1	ENSG00000082153|ENST00000409226|BZW1,ENSG00000082153|ENST00000409600|BZW1,ENSG00000082153|ENST00000452790|BZW1	561.056	893.456	829.906	988.412	949.327	920.626	484.317	634.214	516.002
C10orf10	ENSG00000165507|ENST00000298295|C10orf10	8.72275	14.0689	22.336	27.0413	28.7601	37.7112	7.99668	1.90673	6.26242
C10orf105	ENSG00000214688|ENST00000441508|C10orf105	15.9676	6.02079	6.08083	5.64843	5.61538	2.00477	37.945	11.5201	5.35008
C10orf107	ENSG00000183346|ENST00000330194|C10orf107	59.9018	79.3953	64.5246	157.545	69.3175	114.883	101.184	38.1851	17.1712
C10orf11	ENSG00000148655|ENST00000372499|C10orf11,ENSG00000148655|ENST00000611255|C10orf11	2.88133	1.15213	0.773904	0.37365	0.647784	0.410818	2.83118	1.28805	1.9849
C10orf2	ENSG00000107815|ENST00000311916|C10orf2,ENSG00000107815|ENST00000370228|C10orf2	6.6154	3.118	4.7659	2.09693	2.42342	2.78769	9.56427	5.27281	6.37983
C10orf35	ENSG00000171224|ENST00000373279|C10orf35,ENSG00000171224|ENST00000421716|C10orf35	53.6449	29.1326	37.0623	24.7444	34.3181	25.7553	67.2347	49.5818	52.886
C10orf53	ENSG00000178645|ENST00000374111|C10orf53	1.25718	1.58001	1.65087	0.717312	1.72715	0.657449	3.0873	1.54577	1.00286
C10orf54	ENSG00000107738|ENST00000394957|C10orf54,ENSG00000107738|ENST00000470317|C10orf54	54.5805	59.8658	48.0288	49.2327	74.9029	52.3061	19.2077	13.3318	12.7777
C10orf67	ENSG00000179133|ENST00000376500|C10orf67,ENSG00000179133|ENST00000636213|C10orf67	1.84542	2.12603	1.61555	0.35098	1.01411	0.160847	1.20848	1.5127	0.9814
C10orf71	ENSG00000177354|ENST00000374144|C10orf71	11.6233	8.99502	6.41428	3.2513	2.34804	3.58491	10.058	22.9113	25.5994
C10orf76	ENSG00000120029|ENST00000370033|C10orf76	38.6081	41.9067	34.7195	27.449	34.9401	28.3425	59.3874	41.2416	21.1967
C10orf88	ENSG00000119965|ENST00000481909|C10orf88	21.2332	13.2152	17.829	9.43558	9.31172	8.00969	28.8726	12.888	18.5674
C10orf90	ENSG00000154493|ENST00000424927|C10orf90	9.3055	3.76019	4.67692	3.08868	2.97463	2.38493	24.0606	5.6063	0.681898
C10orf95	ENSG00000120055|ENST00000625129|C10orf95	4.14586	3.07058	1.45827	2.02754	1.95272	1.16172	1.745	2.54904	0.354354
C11orf1	ENSG00000137720|ENST00000260276|C11orf1	11.5233	3.75982	3.49197	3.4139	1.096	2.43355	19.5918	3.81453	3.1819
C11orf16	ENSG00000176029|ENST00000326053|C11orf16,ENSG00000176029|ENST00000525780|C11orf16	4.69598	1.97624	3.49631	1.7224	1.56664	1.2045	6.13017	3.4029	2.97698
C11orf24	ENSG00000171067|ENST00000304271|C11orf24	21.8614	9.46871	14.2302	5.74606	12.6568	4.74502	12.3421	11.5567	11.0545
C11orf31	ENSG00000211450|ENST00000388857|C11orf31	153.712	252.405	282.221	408.173	378.544	421.173	115.189	153.236	201.423
C11orf49	ENSG00000149179|ENST00000278460|C11orf49	9.2914	6.1102	6.17145	0.924667	0.712455	1.18647	26.1077	8.50168	4.91245
C11orf52	ENSG00000149300|ENST00000278601|C11orf52	7.03977	3.92119	2.99393	2.32782	0.923148	1.63184	15.0852	6.29564	5.36058
C11orf53	ENSG00000150750|ENST00000635886|C11orf53,ENSG00000150750|ENST00000637637|C11orf53	0	0	0	0.389608	0.375305	0	0.67165	1.11833	2.17779
C11orf54	ENSG00000182919|ENST00000354421|C11orf54	7.32314	7.08045	5.80368	6.9935	6.22222	4.46056	5.12162	6.50305	5.54926
C11orf57	ENSG00000150776|ENST00000280352|C11orf57	17.5845	10.69	10.6729	6.86881	8.43608	6.75886	23.408	13.1425	9.92791
C11orf58	ENSG00000110696|ENST00000228136|C11orf58,ENSG00000110696|ENST00000524439|C11orf58,ENSG00000110696|ENST00000525684|C11orf58	17.3586	26.3001	26.3041	32.8385	27.2443	31.0183	17.2241	14.2088	18.6111
C11orf65	ENSG00000166323|ENST00000393084|C11orf65	2.86708	2.5523	1.72558	3.81708	2.36337	3.62308	0.938859	3.13338	3.62115
C11orf68	ENSG00000175573|ENST00000530188|C11orf68	21.9005	17.2996	17.776	13.8838	14.1233	9.05832	22.1028	19.8256	13.3462
C11orf70	ENSG00000137691|ENST00000434758|C11orf70	10.5046	7.21985	6.46602	7.67941	7.57659	4.97832	14.8689	9.14864	6.54651
C11orf74	ENSG00000166352|ENST00000446510|C11orf74,ENSG00000166352|ENST00000528092|C11orf74	37.7883	40.9802	42.569	19.6432	39.9137	21.9762	60.958	48.9003	31.1731
C11orf80	ENSG00000173715|ENST00000525908|C11orf80	0.561525	0.17642	0.368678	0.640794	0.925767	0.293583	0.551706	0.230112	0
C11orf87	ENSG00000185742|ENST00000327419|C11orf87	30.8142	6.92329	11.1649	5.87597	3.55343	2.63065	95.9711	30.4321	17.7683
C11orf88	ENSG00000183644|ENST00000375618|C11orf88	17.8398	17.934	22.254	18.0561	18.3846	17.9452	28.4978	17.9063	13.5173
C11orf95	ENSG00000188070|ENST00000433688|C11orf95	9.66165	3.48502	5.92211	3.41666	2.39841	2.90073	16.1162	5.63692	9.43597
C11orf96	ENSG00000187479|ENST00000617612|C11orf96	24.8263	30.7471	31.8909	15.1924	23.2346	28.6962	9.01679	14.0055	22.0967
C11orf98	ENSG00000278615|ENST00000524958|C11orf98	19.0752	29.6491	27.7007	30.982	34.2979	35.896	18.3762	19.5669	26.6219
C12orf10	ENSG00000139637|ENST00000267103|C12orf10,ENSG00000139637|ENST00000547864|C12orf10	154.064	97.7781	134.374	48.3725	99.4938	56.5745	122.193	118.624	136.24
C12orf29	ENSG00000133641|ENST00000356891|C12orf29	24.3867	22.9873	23.6819	49.0402	39.2185	38.6122	18.0896	21.1794	8.9787
C12orf4	ENSG00000047621|ENST00000545746|C12orf4	96.5012	131.883	121.168	140.35	135.04	137.593	117.528	89.7158	60.7092
C12orf43	ENSG00000157895|ENST00000535367|C12orf43,ENSG00000157895|ENST00000538296|C12orf43	10.8423	10.5574	12.8854	5.16308	7.91135	5.01381	10.0591	11.4903	12.5639
C12orf45	ENSG00000151131|ENST00000552951|C12orf45	40.7248	54.2854	58.0039	49.9784	68.593	43.9474	23.2661	23.1751	39.4013
C12orf49	ENSG00000111412|ENST00000261318|C12orf49,ENSG00000111412|ENST00000547606|C12orf49	17.164	22.4597	19.7724	25.272	22.987	20.5291	18.7607	23.2445	11.5906
C12orf57	ENSG00000111678|ENST00000229281|C12orf57,ENSG00000111678|ENST00000537087|C12orf57	53.8203	25.7486	29.6207	21.4223	19.8209	16.3129	94.0426	46.2882	27.812
C12orf65	ENSG00000130921|ENST00000366329|C12orf65,ENSG00000130921|ENST00000543139|C12orf65	39.5577	69.485	72.497	112.612	83.5726	91.4435	33.3967	32.8575	47.2081
C12orf66	ENSG00000174206|ENST00000398055|C12orf66,ENSG00000174206|ENST00000544871|C12orf66	15.2863	17.3685	19.3567	12.6154	18.6746	8.9955	15.8834	14.9374	12.7389
C12orf73	ENSG00000204954|ENST00000547945|C12orf73	298.665	411.713	388.158	379.993	409.716	451.627	317.627	349.045	319.252
C12orf76	ENSG00000174456|ENST00000549724|C12orf76	102.208	162.181	143.35	269.368	185.044	216.594	177.35	128.032	77.3981
C14orf1	ENSG00000133935|ENST00000256319|C14orf1	18.2007	8.69647	11.4378	8.47322	8.28272	7.09991	22.1826	14.8512	15.5899
C14orf119	ENSG00000179933|ENST00000554203|C14orf119	20.97	29.1204	30.1116	36.2977	33.512	34.779	18.6349	19.8779	15.7098
C14orf159	ENSG00000133943|ENST00000412671|C14orf159,ENSG00000133943|ENST00000525393|C14orf159	6.863	2.986	3.35968	1.94625	3.24666	3.15526	6.45922	7.54157	7.14365
C14orf166	ENSG00000087302|ENST00000261700|C14orf166	69.1954	92.1624	93.3896	121.332	111.504	108.251	66.7427	68.7989	52.8551
C14orf169	ENSG00000170468|ENST00000304061|C14orf169	6.26058	3.89683	4.42537	2.33289	3.3459	3.10309	5.33829	4.87499	8.25927
C14orf178	ENSG00000197734|ENST00000439131|C14orf178	0	0	0	0	6.32994	0	0	0	0
C14orf2	ENSG00000156411|ENST00000414262|C14orf2	1166.5	1893.17	1657.58	2664.64	2060.34	2494.55	1054.77	1695.48	1554.03
C14orf28	ENSG00000179476|ENST00000325192|C14orf28,ENSG00000179476|ENST00000557112|C14orf28	3.39817	4.48817	4.51046	3.26904	4.22262	3.96841	3.70075	5.1756	3.40316
C14orf37	ENSG00000139971|ENST00000267485|C14orf37	50.1219	16.8745	22.5357	7.24892	8.66178	10.4843	133.395	40.2703	22.0468
C14orf39	ENSG00000179008|ENST00000321731|C14orf39	1.11438	0	0	0	1.22475	1.45705	0	0.45675	0
C14orf79	ENSG00000140104|ENST00000547315|C14orf79	20.9316	30.1062	25.4813	20.3144	25.6617	18.8646	20.8923	29.6669	17.4025
C14orf80	ENSG00000185347|ENST00000392522|C14orf80	14.3065	24.1728	15.4195	11.551	21.3594	16.5202	4.77165	16.9289	10.3362
C14orf93	ENSG00000100802|ENST00000397377|C14orf93,ENSG00000100802|ENST00000397382|C14orf93	12.2626	4.91884	6.03863	3.796	3.01073	2.04718	17.1029	9.30443	8.11736
C15orf39	ENSG00000167173|ENST00000394987|C15orf39	4.0297	0.75974	0.317506	1.65539	0.664273	0.885472	4.27328	1.38763	1.35021
C15orf40	ENSG00000169609|ENST00000304177|C15orf40,ENSG00000169609|ENST00000451195|C15orf40	10.9542	9.73593	11.4023	9.90276	9.10296	7.23656	6.16771	9.30745	8.0977
C15orf41	ENSG00000186073|ENST00000437989|C15orf41,ENSG00000186073|ENST00000562489|C15orf41	4.04211	1.20645	4.11651	0.938347	1.18674	0.806096	4.03936	3.62239	5.40376
C15orf57	ENSG00000128891|ENST00000558750|C15orf57	20.6985	18.2449	17.43	10.6271	17.4453	11.2492	27.498	17.4575	11.7905
C15orf59	ENSG00000205363|ENST00000379822|C15orf59	32.0893	10.0368	14.5643	7.97305	8.28801	7.5434	81.8798	28.189	17.1491
C15orf61	ENSG00000189227|ENST00000342683|C15orf61,ENSG00000189227|ENST00000557807|C15orf61	15.6227	11.7147	15.3991	7.62024	14.9976	8.95687	16.8379	24.7803	19.2949
C16orf45	ENSG00000166780|ENST00000300006|C16orf45	21.6678	13.2519	14.0998	8.05784	9.46134	4.35157	45.5972	18.398	5.24735
C16orf46	ENSG00000166455|ENST00000299578|C16orf46	9.20162	11.0498	8.19464	7.55159	8.31204	7.11966	13.9286	13.0192	8.29551
C16orf52	ENSG00000185716|ENST00000542527|C16orf52	27.4589	20.1093	26.8902	16.3571	15.0916	16.0027	41.8795	26.0688	22.6774
C16orf54	ENSG00000185905|ENST00000329410|C16orf54	26.1142	12.6351	15.022	14.6359	19.6195	13.2377	1.70205	3.12613	3.87156
C16orf58	ENSG00000140688|ENST00000430477|C16orf58	23.0567	16.6432	19.7706	9.10731	11.4289	9.80633	19.4729	16.9539	13.892
C16orf59	ENSG00000162062|ENST00000361837|C16orf59,ENSG00000162062|ENST00000483320|C16orf59,ENSG00000162062|ENST00000563531|C16orf59,ENSG00000162062|ENST00000567489|C16orf59	5.78908	4.29953	5.2775	2.89113	4.74272	2.30951	7.89907	6.31473	3.89376
C16orf62	ENSG00000103544|ENST00000251143|C16orf62,ENSG00000103544|ENST00000543152|C16orf62	21.7843	17.9852	19.6134	14.641	17.2399	12.2454	24.9995	15.2435	9.4766
C16orf70	ENSG00000125149|ENST00000219139|C16orf70,ENSG00000125149|ENST00000563853|C16orf70,ENSG00000125149|ENST00000569277|C16orf70	7.43881	5.06973	5.41804	2.61113	3.50502	2.10872	11.5076	6.08452	5.07389
C16orf71	ENSG00000166246|ENST00000586724|C16orf71	6.31011	3.76697	0	6.12063	4.16111	4.61985	3.0992	3.10344	4.53024
C16orf72	ENSG00000182831|ENST00000327827|C16orf72	114.27	93.6054	98.7372	63.7323	71.6794	57.6102	134.176	95.3069	96.3273
C16orf78	ENSG00000166152|ENST00000299191|C16orf78	0	0	0	0	0	0	0	0	0
C16orf86	ENSG00000159761|ENST00000403458|C16orf86	0	0	0	0	1.47998	0	0	0	0
C16orf87	ENSG00000155330|ENST00000285697|C16orf87,ENSG00000155330|ENST00000394806|C16orf87	24.0571	29.2505	26.6769	25.7789	23.2679	25.9892	24.2955	21.1885	21.3036
C16orf89	ENSG00000153446|ENST00000315997|C16orf89,ENSG00000153446|ENST00000472572|C16orf89	0.240841	1.58866	0	1.44309	4.36871	2.2642	0.355308	2.6633	0.864317
C16orf91	ENSG00000174109|ENST00000442039|C16orf91	15.8082	20.6177	19.9405	29.2043	25.5273	29.8566	17.8251	15.2841	16.3074
C16orf96	ENSG00000205832|ENST00000444310|C16orf96	4.02737	0.876024	0.610216	1.06058	0.638422	0.607495	8.44527	2.09494	1.11206
C17orf105	ENSG00000231256|ENST00000449302|C17orf105	19.302	15.2898	14.4555	19.9697	12.5021	18.7117	33.6088	20.0779	10.2783
C17orf49	ENSG00000258315|ENST00000546495|C17orf49,ENSG00000258315|ENST00000546760|C17orf49,ENSG00000258315|ENST00000552775|C17orf49	48.7749	17.5078	25.2915	8.91493	11.9814	9.12272	66.2656	42.9969	46.8667
C17orf53	ENSG00000125319|ENST00000245382|C17orf53,ENSG00000125319|ENST00000585683|C17orf53	11.0368	7.96628	7.83362	4.89267	5.05353	5.65595	9.27546	12.8377	9.71606
C17orf58	ENSG00000186665|ENST00000580729|C17orf58	8.34425	3.22482	3.34766	1.0727	1.76729	2.78998	32.2448	7.47702	3.74817
C17orf62	ENSG00000178927|ENST00000585080|C17orf62	4.65093	2.00946	2.09947	2.81945	2.87507	2.129	3.13978	1.90656	0.695689
C17orf67	ENSG00000214226|ENST00000397861|C17orf67	820.759	563.246	402.345	821.851	1137.78	1427.63	566.106	757.378	850.588
C17orf75	ENSG00000108666|ENST00000225805|C17orf75,ENSG00000108666|ENST00000577809|C17orf75,ENSG00000108666|ENST00000583774|C17orf75	7.46949	5.73314	5.99237	4.20439	5.11767	3.41956	14.577	8.83739	4.0431
C17orf80	ENSG00000141219|ENST00000585109|C17orf80	0	3.06924	1.28297	0.653688	0	0	1.12652	0	7.44317
C17orf89	ENSG00000224877|ENST00000431388|C17orf89	25.1791	47.9853	43.8715	45.7076	61.8183	39.6928	18.7662	43.5314	33.435
C17orf96	ENSG00000273604|ENST00000621654|C17orf96	7.99378	3.13514	4.43244	3.86485	2.90921	2.89252	14.5245	5.10724	6.33593
C17orf97	ENSG00000187624|ENST00000360127|C17orf97	30.0838	5.38739	8.27167	3.48913	3.02836	2.73436	60.2946	14.2234	10.8283
C18orf21	ENSG00000141428|ENST00000592875|C18orf21	5.7246	4.27195	2.50579	3.80994	3.53828	3.74277	2.22551	4.20403	2.56876
C18orf25	ENSG00000152242|ENST00000615052|C18orf25,ENSG00000152242|ENST00000619301|C18orf25	13.0499	10.811	10.6684	6.93534	10.0189	7.53092	13.2542	11.4347	12.1655
C18orf32	ENSG00000177576|ENST00000582392|C18orf32	142.572	194.53	164.637	298.679	218.879	300.62	171.717	145.069	109.184
C18orf54	ENSG00000166845|ENST00000300091|C18orf54,ENSG00000166845|ENST00000620105|C18orf54	9.84441	16.9558	16.6629	24.9644	20.0498	20.4078	8.74527	11.5194	8.03874
C18orf8	ENSG00000141452|ENST00000269221|C18orf8,ENSG00000141452|ENST00000590868|C18orf8,ENSG00000141452|ENST00000590870|C18orf8	6.18009	30.7344	33.2511	22.9505	31.0842	26.6155	1.77005	14.8324	26.0924
C19orf12	ENSG00000131943|ENST00000614091|C19orf12	16.7255	11.476	13.8748	6.16046	9.94632	7.72663	9.35389	10.5456	15.4952
C19orf24	ENSG00000228300|ENST00000409293|C19orf24	31.1149	41.0041	37.9507	47.8927	43.4579	47.0977	26.685	29.2287	31.6335
C19orf25	ENSG00000119559|ENST00000592872|C19orf25	26.136	38.8401	37.1418	35.7714	39.5412	37.1733	28.1574	30.2544	33.3424
C19orf35	ENSG00000188305|ENST00000342063|C19orf35	5.81646	3.13248	0.81831	0	2.0551	1.95408	1.22513	0	0
C19orf38	ENSG00000214212|ENST00000397820|C19orf38	63.363	48.5017	68.6758	46.2229	53.8073	48.5361	10.3388	4.96727	11.7033
C19orf43	ENSG00000123144|ENST00000242784|C19orf43,ENSG00000123144|ENST00000592273|C19orf43	87.98	59.0167	84.0413	37.1335	50.3292	38.0188	120.074	74.1308	79.8233
C19orf44	ENSG00000105072|ENST00000221671|C19orf44,ENSG00000105072|ENST00000593380|C19orf44,ENSG00000105072|ENST00000594813|C19orf44,ENSG00000105072|ENST00000601288|C19orf44	2.27204	0.571102	1.11958	1.23154	0.811547	1.06943	3.68225	1.39684	1.72182
C19orf47	ENSG00000160392|ENST00000582783|C19orf47	44.1405	38.2691	42.1088	18.5164	29.7849	18.7274	39.3229	46.9055	48.6681
C19orf52	ENSG00000142444|ENST00000270502|C19orf52	75.5761	36.4171	60.0276	26.0005	34.1601	23.9879	112.145	49.2599	77.8709
C19orf53	ENSG00000104979|ENST00000588234|C19orf53	144.956	121.055	164.655	89.5209	103.26	81.295	122.402	120.003	139.295
C19orf54	ENSG00000188493|ENST00000378313|C19orf54	3.99734	1.28646	1.96465	1.42562	0.374138	1.62728	5.09909	1.81642	3.00189
C19orf60	ENSG00000006015|ENST00000358607|C19orf60,ENSG00000006015|ENST00000450195|C19orf60	7.13263	11.6879	13.3836	18.2197	16.0961	17.7302	5.65914	7.69043	6.30243
C19orf66	ENSG00000130813|ENST00000253110|C19orf66	28.5886	18.3779	17.5783	16.6915	19.1075	15.7811	22.2079	18.7032	16.5685
C19orf67	ENSG00000188032|ENST00000548523|C19orf67	0	0	0	0	0	0	0	0	0
C19orf68	ENSG00000185453|ENST00000328759|C19orf68,ENSG00000185453|ENST00000614654|C19orf68	4.75674	2.28916	2.61221	1.66607	2.09107	1.58966	6.25423	2.7029	3.24684
C19orf70	ENSG00000174917|ENST00000309324|C19orf70	207.228	373.288	290.666	458.636	343.527	457.526	224.472	278.073	255.85
C19orf71	ENSG00000183397|ENST00000329493|C19orf71	0.882829	1.66428	0.869466	0	0.727716	0.692493	1.30084	0.542731	1.58452
C19orf81	ENSG00000235034|ENST00000458538|C19orf81	0	0	1.41605	0	0	0	3.1833	0	0
C1D	ENSG00000197223|ENST00000409302|C1D	45.1386	47.3712	40.8347	44.725	46.6317	40.2592	57.5589	46.0561	19.7889
C1GALT1	ENSG00000106392|ENST00000419721|C1GALT1,ENSG00000106392|ENST00000436587|C1GALT1	4.67741	4.4006	4.77207	4.75918	5.3728	5.01279	4.97295	4.17429	3.3828
C1GALT1C1	ENSG00000171155|ENST00000371313|C1GALT1C1	19.4773	6.52394	7.7291	5.42835	3.86643	4.56502	22.0398	5.04475	11.2903
C1orf100	ENSG00000173728|ENST00000308105|C1orf100	1.39454	3.61446	0	4.1775	4.02367	7.10714	2.05566	2.14279	2.50273
C1orf106	ENSG00000163362|ENST00000367342|C1orf106,ENSG00000163362|ENST00000413687|C1orf106	1.03209	0.972774	1.01645	0.883351	1.70162	1.29494	3.6509	1.01503	1.48185
C1orf109	ENSG00000116922|ENST00000464085|C1orf109	87.7214	102.498	87.7941	95.947	79.4241	83.1582	140.022	94.4559	50.2979
C1orf112	ENSG00000000460|ENST00000286031|C1orf112,ENSG00000000460|ENST00000413811|C1orf112	6.6473	13.3723	11.5766	9.98989	13.0297	8.07596	4.65762	8.07516	5.04408
C1orf116	ENSG00000182795|ENST00000461135|C1orf116	15.4959	6.98171	11.8953	2.04777	3.56861	3.57699	3.52389	5.32505	34.4966
C1orf123	ENSG00000162384|ENST00000294360|C1orf123	48.7293	67.3723	49.3341	121.736	84.2121	97.2797	44.5125	55.9825	36.1454
C1orf131	ENSG00000143633|ENST00000366651|C1orf131	47.8847	90.0582	92.1645	133.728	113.72	122.304	29.1059	48.9142	49.7706
C1orf146	ENSG00000203910|ENST00000370375|C1orf146	2.6213	0	0	0	0	2.04884	0	0	0
C1orf158	ENSG00000157330|ENST00000376210|C1orf158,ENSG00000157330|ENST00000614859|C1orf158	33.7633	27.6576	28.6999	11.1802	16.7315	14.0311	94.1636	66.7194	22.1237
C1orf159	ENSG00000131591|ENST00000379319|C1orf159	3.5079	1.90382	1.77977	1.18269	1.31429	0.667193	5.63767	2.35283	1.65357
C1orf168	ENSG00000187889|ENST00000343433|C1orf168	2.766	2.32935	2.03409	0.946878	1.91499	1.62091	0.977653	1.85967	2.33907
C1orf174	ENSG00000198912|ENST00000361605|C1orf174	72.1709	41.1938	27.9913	25.9378	30.7352	33.5954	118.16	69.723	20.8873
C1orf189	ENSG00000163263|ENST00000368525|C1orf189	8.13621	8.81994	7.479	11.6055	8.15932	10.8526	7.79053	10.0052	2.92077
C1orf194	ENSG00000179902|ENST00000369945|C1orf194,ENSG00000179902|ENST00000369948|C1orf194	68.3576	49.8777	68.5398	39.4728	57.1919	41.9936	67.6521	56.202	35.4769
C1orf198	ENSG00000119280|ENST00000366663|C1orf198	19.7531	10.9321	12.436	10.8213	9.04622	9.72892	30.7282	11.8136	11.8586
C1orf21	ENSG00000116667|ENST00000235307|C1orf21	20.2983	22.0276	23.7491	10.6	14.3199	9.94348	25.7318	29.1798	17.4138
C1orf210	ENSG00000253313|ENST00000423420|C1orf210	2.42608	2.28696	1.95498	0.755026	0.545364	0.865333	0.97461	2.16982	3.95882
C1orf216	ENSG00000142686|ENST00000270815|C1orf216	49.1604	14.8889	15.5559	11.6689	7.811	7.12675	137.04	33.4989	17.7191
C1orf226	ENSG00000239887|ENST00000426197|C1orf226,ENSG00000239887|ENST00000458626|C1orf226	1.53189	0.962428	2.51429	1.31119	0.420997	0	0	0	3.05438
C1orf228	ENSG00000198520|ENST00000445071|C1orf228,ENSG00000198520|ENST00000535358|C1orf228	5.86537	1.9618	0.559028	0.971591	0.311917	0.742144	4.46024	0.465292	5.43355
C1orf27	ENSG00000157181|ENST00000287859|C1orf27,ENSG00000157181|ENST00000367470|C1orf27	10.3433	12.0062	13.9924	8.52143	11.0685	7.42616	11.4743	13.2637	8.08642
C1orf35	ENSG00000143793|ENST00000272139|C1orf35	12.3309	8.78847	10.5647	4.03256	5.37114	4.16876	16.5409	12.944	13.0757
C1orf43	ENSG00000143612|ENST00000350592|C1orf43,ENSG00000143612|ENST00000362076|C1orf43,ENSG00000143612|ENST00000368516|C1orf43,ENSG00000143612|ENST00000368518|C1orf43,ENSG00000143612|ENST00000368521|C1orf43	9.53769	9.64589	8.18381	4.46053	8.63682	5.24615	8.26239	6.71123	8.29577
C1orf50	ENSG00000164008|ENST00000372525|C1orf50	111.922	203.312	182.252	217.497	181.793	229.652	98.5609	113.965	126.837
C1orf52	ENSG00000162642|ENST00000471115|C1orf52	45.4506	42.4465	39.812	39.9748	58.8731	39.4318	58.6362	38.3745	32.5804
C1orf53	ENSG00000203724|ENST00000367393|C1orf53	6.03783	10.5984	9.78666	8.03071	8.69451	6.20853	6.54157	6.05999	7.64135
C1orf74	ENSG00000162757|ENST00000294811|C1orf74	1.73374	3.38126	3.29729	5.42306	4.77993	4.45608	1.32196	3.74854	1.64537
C1QA	ENSG00000173372|ENST00000402322|C1QA	129.347	112.928	87.2187	109.126	123.937	86.1941	48.7251	21.6881	0.879395
C1QB	ENSG00000173369|ENST00000314933|C1QB	18.4626	11.5848	11.7674	13.3794	13.2482	13.9374	3.49737	3.76116	0.997864
C1QBP	ENSG00000108561|ENST00000225698|C1QBP	566.007	444.2	630.671	316.018	387.946	366.537	509.051	440.915	774.138
C1QC	ENSG00000159189|ENST00000374637|C1QC	256.959	205.123	178.084	240.705	336.004	273.449	45.7271	64.8741	12.8256
C1QL2	ENSG00000144119|ENST00000272520|C1QL2	1.77873	1.67668	1.60584	0.634295	0.97742	1.74447	1.96525	1.45818	3.54739
C1QL3	ENSG00000165985|ENST00000298943|C1QL3,ENSG00000165985|ENST00000619991|C1QL3	3.14052	0.592046	0.824796	0.806351	0.604031	0.656943	14.4991	3.34657	0.626303
C1QTNF1	ENSG00000173918|ENST00000311661|C1QTNF1,ENSG00000173918|ENST00000354124|C1QTNF1	17.4552	12.3179	14.373	5.71433	11.1641	6.81033	21.639	12.433	10.2723
C1QTNF2	ENSG00000145861|ENST00000393975|C1QTNF2	2.48095	2.73082	1.21047	18.6305	30.2695	32.4544	41.0433	28.5039	104.528
C1QTNF3	ENSG00000082196|ENST00000231338|C1QTNF3,ENSG00000082196|ENST00000382065|C1QTNF3	18.0314	6.81844	8.27948	6.69292	12.731	8.43672	10.6579	28.3658	13.8021
C1QTNF4	ENSG00000172247|ENST00000302514|C1QTNF4	130.196	26.809	42.6385	8.11364	13.0238	12.6445	494.408	151.159	74.1145
C1QTNF5	ENSG00000223953|ENST00000530681|C1QTNF5	2.11364	0.995938	2.60186	3.61832	1.30699	1.24218	0	0	1.26429
C1QTNF7	ENSG00000163145|ENST00000295297|C1QTNF7,ENSG00000163145|ENST00000429690|C1QTNF7	5.10444	4.16122	4.34784	1.53494	3.29781	3.78768	2.43925	4.24407	3.96179
C1QTNF9	ENSG00000240654|ENST00000332018|C1QTNF9	1.97518	0.797869	0.277894	17.1466	18.3755	8.40895	47.8232	24.2828	19.9193
C1R	ENSG00000159403|ENST00000536053|C1R	4.40905	8.51038	4.75598	2.5156	2.42273	1.31803	0.309254	1.29098	9.79836
C1S	ENSG00000182326|ENST00000402681|C1S,ENSG00000182326|ENST00000542978|C1S	4.0625	0	3.33384	0	0.558297	0.530311	2.99738	3.32732	1.61984
C2	ENSG00000166278|ENST00000299367|C2,ENSG00000166278|ENST00000442278|C2,ENSG00000166278|ENST00000469372|C2	9.59966	1.16543	2.7934	0.497921	0.539481	0.570669	5.57032	2.23586	6.78795
C20orf194	ENSG00000088854|ENST00000252032|C20orf194	34.8149	22.5892	21.8769	16.5727	15.8234	16.3272	74.2928	37.0253	13.0958
C20orf24	ENSG00000101084|ENST00000344795|C20orf24	79.4431	116.038	110.662	112.325	124.463	116.975	80.4377	81.3574	87.2161
C20orf27	ENSG00000101220|ENST00000379772|C20orf27	13.998	12.4815	11.9236	7.10397	10.8559	8.15618	15.2239	17.3357	9.69759
C20orf85	ENSG00000124237|ENST00000371168|C20orf85	2.22629	2.62298	0.548142	1.42907	1.37641	1.30948	22.1469	6.15829	0
C20orf96	ENSG00000196476|ENST00000382369|C20orf96	12.3256	4.41522	7.04083	3.37553	2.70906	2.25697	17.0645	9.60022	4.52317
C21orf2	ENSG00000160226|ENST00000339818|C21orf2	20.4578	12.9609	15.2002	6.76252	7.68579	6.44484	31.2132	14.3754	17.9561
C21orf33	ENSG00000160221|ENST00000291577|C21orf33,ENSG00000160221|ENST00000419699|C21orf33,ENSG00000160221|ENST00000427803|C21orf33	301.756	363.805	347.62	410.353	368.606	389.282	289.436	405.556	294.047
C21orf59	ENSG00000159079|ENST00000290155|C21orf59,ENSG00000159079|ENST00000382549|C21orf59,ENSG00000159079|ENST00000458138|C21orf59	29.3084	47.2666	37.6571	57.2	48.703	53.7788	31.7384	31.7992	27.1194
C21orf62	ENSG00000205929|ENST00000479548|C21orf62	1.82003	1.22534	0.768199	0.22253	1.07164	0.203921	3.44845	1.27864	0.622198
C21orf91	ENSG00000154642|ENST00000284881|C21orf91,ENSG00000154642|ENST00000400558|C21orf91	5.82363	4.80255	4.88821	5.72107	4.39341	4.93184	5.46421	4.14988	1.1086
C22orf15	ENSG00000169314|ENST00000402217|C22orf15	5.58695	0	1.57205	0.683139	0	0	15.2974	2.94309	0.95491
C22orf23	ENSG00000128346|ENST00000403026|C22orf23	9.45261	4.79788	5.01291	4.1072	2.75695	3.76532	10.7116	6.08012	4.52443
C22orf39	ENSG00000242259|ENST00000333059|C22orf39,ENSG00000242259|ENST00000611555|C22orf39	12.8682	11.1343	17.6699	17.689	20.7121	15.0339	15.8442	18.0861	12.7342
C2CD2	ENSG00000157617|ENST00000380486|C2CD2	10.6081	2.416	2.17931	1.76827	2.49741	1.84575	15.2238	3.30071	1.02621
C2CD2L	ENSG00000172375|ENST00000336702|C2CD2L	3.15056	0.506046	0.911565	0.982208	0.503481	0.552033	6.76124	1.13827	0.620237
C2CD3	ENSG00000168014|ENST00000313663|C2CD3,ENSG00000168014|ENST00000334126|C2CD3,ENSG00000168014|ENST00000535954|C2CD3,ENSG00000168014|ENST00000539061|C2CD3	3.32345	0.540661	1.24377	0.696897	0.734778	0.312229	4.99627	0.881696	1.34802
C2CD4A	ENSG00000198535|ENST00000355522|C2CD4A	2.64972	0.454138	1.89794	1.64926	0.397094	0.189014	5.32242	0.592449	2.01774
C2CD4B	ENSG00000205502|ENST00000380392|C2CD4B	1.77461	0.557544	1.74772	0.506285	0	0.463886	6.10282	0.727218	0
C2CD4C	ENSG00000183186|ENST00000332235|C2CD4C	3.35668	2.10929	4.31598	1.27683	2.22892	1.38958	2.8853	2.63672	2.56604
C2CD5	ENSG00000111731|ENST00000333957|C2CD5,ENSG00000111731|ENST00000396028|C2CD5,ENSG00000111731|ENST00000535555|C2CD5,ENSG00000111731|ENST00000539615|C2CD5,ENSG00000111731|ENST00000542676|C2CD5,ENSG00000111731|ENST00000545552|C2CD5	10.9641	5.05319	5.69224	3.49287	4.43678	3.56529	13.7792	8.73509	6.7845
C2orf40	ENSG00000119147|ENST00000238044|C2orf40	221.911	219.72	233.37	164.717	357.424	211.173	139.709	205.879	487.025
C2orf42	ENSG00000115998|ENST00000420306|C2orf42	7.48193	3.19729	4.54566	2.45356	3.37152	2.08532	10.092	6.57874	5.35529
C2orf47	ENSG00000162972|ENST00000295079|C2orf47	83.3618	125.253	128.846	119.833	122.508	122.431	83.5451	94.1495	81.0649
C2orf49	ENSG00000135974|ENST00000258457|C2orf49	80.2259	72.8001	96.0573	47.2384	56.3027	44.6708	88.0231	62.5384	55.4033
C2orf50	ENSG00000150873|ENST00000405022|C2orf50	17.6406	14.3813	13.7738	12.1053	10.8726	9.72554	28.8094	16.8063	8.93789
C2orf61	ENSG00000239605|ENST00000449846|C2orf61	1.66346	0	0	0	1.37178	0	2.45591	0	0
C2orf66	ENSG00000187944|ENST00000342506|C2orf66	1.89378	4.56673	2.76724	2.42867	2.45702	0	0	5.00337	7.12884
C2orf68	ENSG00000168887|ENST00000306336|C2orf68,ENSG00000168887|ENST00000409734|C2orf68	3.50983	2.41698	3.24669	2.14828	2.26415	1.94013	5.16955	4.27946	6.28246
C2orf69	ENSG00000178074|ENST00000319974|C2orf69	20.977	14.538	18.2577	13.283	8.06712	7.13785	33.4385	32.6806	9.52072
C2orf70	ENSG00000173557|ENST00000329615|C2orf70	2.40956	0.851747	0.889923	0.257776	0	0.472629	2.21856	3.33336	0.720823
C2orf73	ENSG00000177994|ENST00000398634|C2orf73,ENSG00000177994|ENST00000447328|C2orf73	4.22819	0.569353	1.78466	0.516959	0.497893	0.947662	4.74653	3.21833	3.61378
C2orf76	ENSG00000186132|ENST00000409523|C2orf76	40.0979	64.0507	56.9764	82.5271	70.1391	91.544	28.8593	45.8444	35.5281
C2orf80	ENSG00000188674|ENST00000451346|C2orf80	2.25081	2.12108	1.10829	0	0	0.881775	8.30034	4.14872	0
C2orf81	ENSG00000159239|ENST00000612891|C2orf81	10.6239	2.00287	5.38108	2.8576	1.00078	1.90522	10.2848	6.34532	6.17466
C2orf82	ENSG00000182600|ENST00000331342|C2orf82	0	8.44949	16.5561	36.3971	50.8247	43.9081	0	17.9041	9.38543
C2orf88	ENSG00000187699|ENST00000443551|C2orf88	3.08229	1.69488	1.26487	0.439657	1.27029	1.61234	3.78368	1.57932	1.22944
C3	ENSG00000125730|ENST00000245907|C3	24.9491	18.0436	23.2317	13.0439	10.8695	8.48231	9.34095	38.3847	19.6522
C3AR1	ENSG00000171860|ENST00000307637|C3AR1,ENSG00000171860|ENST00000546241|C3AR1	34.3161	32.4738	31.3195	9.07219	29.5979	16.6329	64.2233	19.3073	10.3851
C3orf14	ENSG00000114405|ENST00000542214|C3orf14	15.0266	19.3539	18.3548	27.0069	19.966	26.0359	21.2512	16.6235	5.1785
C3orf18	ENSG00000088543|ENST00000441239|C3orf18,ENSG00000088543|ENST00000449241|C3orf18	11.0012	3.62957	3.79222	1.76537	1.47352	1.29477	25.3219	7.60966	1.15187
C3orf20	ENSG00000131379|ENST00000253697|C3orf20,ENSG00000131379|ENST00000412910|C3orf20	5.48302	1.49465	1.61906	0.852526	1.09705	1.12814	6.35197	1.94265	1.04835
C3orf30	ENSG00000163424|ENST00000295622|C3orf30	5.03659	2.22127	3.04928	1.51408	0.729078	1.12816	7.19604	5.18942	2.11712
C3orf33	ENSG00000174928|ENST00000340171|C3orf33	3.18619	2.47189	1.29184	2.61777	1.72888	1.43999	3.21958	4.29649	1.88211
C3orf38	ENSG00000179021|ENST00000318887|C3orf38	158.416	169.642	170.058	135.132	144.515	118.031	127.623	176.584	123.205
C3orf49	ENSG00000163632|ENST00000295896|C3orf49	0	0.61576	0.428897	5.0314	5.02512	5.80922	0	0.803304	1.56333
C3orf52	ENSG00000114529|ENST00000264848|C3orf52	21.0111	30.2764	28.2347	21.844	29.4453	31.4372	7.29826	17.9002	28.3733
C3orf58	ENSG00000181744|ENST00000315691|C3orf58,ENSG00000181744|ENST00000495414|C3orf58	6.24009	4.65834	5.02845	3.97333	4.33099	4.38222	10.1565	4.20461	3.19779
C3orf67	ENSG00000163689|ENST00000295966|C3orf67,ENSG00000163689|ENST00000471288|C3orf67,ENSG00000163689|ENST00000482387|C3orf67,ENSG00000163689|ENST00000484535|C3orf67	0.734018	0.230581	0.240952	0.209423	0.403441	0	4.32995	1.50345	0.292711
C3orf70	ENSG00000187068|ENST00000335012|C3orf70	26.5362	14.4442	10.3067	6.07761	8.31801	3.51844	51.7618	19.7612	7.1555
C3orf80	ENSG00000180044|ENST00000326474|C3orf80	1.03382	0	0	0	0	0	3.04951	1.27044	1.23678
C4A	ENSG00000244731|ENST00000428956|C4A,ENSG00000244731|ENST00000498271|C4A	2.28273	0	1.12391	0.488536	1.41185	0.446722	0	0	0
C4B	ENSG00000224389|ENST00000425700|C4B,ENSG00000224389|ENST00000435363|C4B	2.30786	0.543708	0.568181	0	0.95141	0	0.851108	0.708952	0
C4BPA	ENSG00000123838|ENST00000367070|C4BPA	13.1538	10.263	11.3747	3.04392	7.44617	7.02213	10.6065	10.6838	2.48583
C4orf22	ENSG00000197826|ENST00000358105|C4orf22,ENSG00000197826|ENST00000514249|C4orf22	8.53081	5.66928	8.11457	5.65102	4.32961	4.99682	18.2277	8.03743	4.81456
C4orf32	ENSG00000174749|ENST00000309733|C4orf32	30.9117	32.1451	37.122	44.3778	38.3025	48.1851	20.8626	31.1423	31.9552
C4orf33	ENSG00000151470|ENST00000425929|C4orf33,ENSG00000151470|ENST00000508622|C4orf33,ENSG00000151470|ENST00000508673|C4orf33	13.3525	15.3763	17.152	12.8967	15.9414	17.0667	12.5723	13.2034	6.67112
C4orf47	ENSG00000205129|ENST00000378850|C4orf47	43.1607	47.5259	49.3972	65.4921	45.8005	56.4454	50.0065	34.4529	17.6887
C4orf48	ENSG00000243449|ENST00000409860|C4orf48	29.2697	29.51	25.2819	33.7233	26.6993	33.6569	72.517	37.2518	14.5629
C5	ENSG00000106804|ENST00000223642|C5	11.5436	8.73495	7.74947	2.08217	1.27995	1.80062	1.90587	2.86493	5.20348
C5AR1	ENSG00000197405|ENST00000355085|C5AR1	50.2943	37.1577	34.7084	38.5006	51.8014	42.9513	6.40804	2.78229	4.68567
C5orf15	ENSG00000113583|ENST00000231512|C5orf15	104.81	138.788	142.299	157.835	166.215	175.19	83.8848	67.3903	102.41
C5orf22	ENSG00000082213|ENST00000325366|C5orf22	6.38011	3.73043	3.4998	2.90292	2.32977	3.04219	9.75374	5.85998	2.31944
C5orf24	ENSG00000181904|ENST00000435259|C5orf24	36.9845	32.7606	32.8481	23.5729	29.8598	23.9013	65.8661	40.682	20.9215
C5orf30	ENSG00000181751|ENST00000510890|C5orf30	17.7656	8.49264	12.5217	7.06314	6.31515	5.41814	34.971	12.4257	12.4936
C5orf34	ENSG00000172244|ENST00000306862|C5orf34	4.55908	8.90974	8.43277	10.5634	10.9983	9.77261	6.38787	6.83728	6.65311
C5orf42	ENSG00000197603|ENST00000425232|C5orf42,ENSG00000197603|ENST00000514429|C5orf42	4.48214	1.58446	1.63334	1.26586	0.683439	1.23112	5.77329	2.47721	2.03817
C5orf45	ENSG00000161010|ENST00000292586|C5orf45,ENSG00000161010|ENST00000519208|C5orf45	1.4699	2.77116	3.18489	2.26441	2.302	1.26861	2.59847	3.43428	0.703558
C5orf49	ENSG00000215217|ENST00000399810|C5orf49	4.53224	5.2574	5.49352	4.4759	3.73626	6.01373	10.7922	7.71404	1.66849
C5orf51	ENSG00000205765|ENST00000381647|C5orf51	16.9461	19.4924	21.062	34.1878	24.0314	27.9337	27.348	20.8376	7.36295
C5orf58	ENSG00000234511|ENST00000421269|C5orf58	0	0	0	3.75701	1.20637	0	0	0	0
C5orf63	ENSG00000164241|ENST00000296662|C5orf63,ENSG00000164241|ENST00000509733|C5orf63	12.0984	22.8064	15.2723	48.6063	28.9679	35.0943	13.0058	9.62413	17.691
C6	ENSG00000039537|ENST00000263413|C6,ENSG00000039537|ENST00000417809|C6	1.16325	4.85509	1.4729	0	0.137	0	0	4.49354	0.994075
C6orf1	ENSG00000186577|ENST00000468145|C6orf1,ENSG00000186577|ENST00000481533|C6orf1	12.5881	5.36721	12.6242	4.74954	5.81263	5.7777	17.702	7.63239	12.5248
C6orf106	ENSG00000196821|ENST00000374021|C6orf106,ENSG00000196821|ENST00000374023|C6orf106	35.4423	16.8662	21.0279	10.6709	6.76468	11.7717	54.2713	14.2807	33.5501
C6orf118	ENSG00000112539|ENST00000230301|C6orf118	16.9177	16.5376	16.8161	17.0261	15.3649	12.0441	25.8461	13.8687	4.31114
C6orf120	ENSG00000185127|ENST00000332290|C6orf120	113.818	178.146	173.586	268.739	226.301	231.931	67.238	92.9835	72.3851
C6orf132	ENSG00000188112|ENST00000341865|C6orf132	3.85255	1.43159	1.02152	1.01454	1.58417	0.31498	1.56547	0.182185	5.0548
C6orf136	ENSG00000204564|ENST00000376473|C6orf136	53.5923	20.349	37.2722	11.8606	20.2097	16.3107	71.8441	27.857	68.2465
C6orf15	ENSG00000204542|ENST00000259870|C6orf15	11.0586	8.68188	9.07433	1.57782	0	1.44243	21.7745	2.26334	8.81738
C6orf203	ENSG00000130349|ENST00000311381|C6orf203,ENSG00000130349|ENST00000625458|C6orf203	6.55496	8.60916	9.94016	13.9209	11.0581	11.4647	6.17974	8.08134	6.62446
C6orf25	ENSG00000204420|ENST00000375805|C6orf25	8.16244	2.88459	2.00956	0.873313	0.841207	5.59685	0	0	0
C6orf52	ENSG00000137434|ENST00000503680|C6orf52	2.90996	9.30505	0	6.26975	0	9.61708	0	0	4.18951
C6orf58	ENSG00000184530|ENST00000329722|C6orf58	1.33907	4.62736	3.07705	0.764101	0.367993	1.74932	0	0	1.60205
C6orf62	ENSG00000112308|ENST00000378102|C6orf62,ENSG00000112308|ENST00000378119|C6orf62	25.4745	19.3469	21.5477	14.1862	15.2238	14.5159	27.6082	16.5199	22.9889
C7	ENSG00000112936|ENST00000313164|C7	55.4516	27.1724	26.6069	11.1816	12.2516	14.406	71.9586	28.4697	21.1957
C7orf25	ENSG00000136197|ENST00000438029|C7orf25,ENSG00000136197|ENST00000447342|C7orf25	38.806	56.0747	48.1131	34.561	48.874	39.4046	46.1472	30.7605	43.3698
C7orf26	ENSG00000146576|ENST00000344417|C7orf26,ENSG00000146576|ENST00000359073|C7orf26	11.3519	5.60231	5.72173	4.22902	4.84343	3.30176	15.6387	10.0187	4.79443
C7orf31	ENSG00000153790|ENST00000283905|C7orf31	3.33247	0.942163	2.29728	0.57048	1.099	0.261161	0.491475	0	0.797355
C7orf43	ENSG00000146826|ENST00000316937|C7orf43	5.44455	2.08076	1.20773	2.35076	0.97025	1.50139	15.314	3.55924	1.64294
C7orf50	ENSG00000146540|ENST00000397100|C7orf50,ENSG00000146540|ENST00000412051|C7orf50	13.457	12.7518	15.1363	8.2438	15.2369	13.0042	11.79	8.62328	13.3069
C7orf57	ENSG00000164746|ENST00000348904|C7orf57	19.2881	35.0063	23.0559	14.6252	18.1949	11.3984	18.2576	23.9517	16.5104
C7orf62	ENSG00000164645|ENST00000297203|C7orf62	6.59764	2.3635	3.42608	2.43422	3.2349	2.64455	3.0515	7.23877	1.72452
C7orf72	ENSG00000164500|ENST00000297001|C7orf72	10.1419	5.16224	4.19513	3.2984	2.84235	3.0232	15.8397	10.7243	5.58228
C7orf73	ENSG00000243317|ENST00000507606|C7orf73	181.728	280.495	246.522	377.341	290.421	338.824	138.926	155.372	123.193
C8G	ENSG00000176919|ENST00000224181|C8G	50.0866	43.0359	52.0363	15.4214	27.1873	17.492	67.0377	38.3061	7.67444
C8orf22	ENSG00000168333|ENST00000303202|C8orf22	61.3396	193.159	110.021	81.9016	99.2329	72.0279	0	40.5658	85.6072
C8orf33	ENSG00000182307|ENST00000331434|C8orf33	4.24105	2.47638	2.80905	1.54164	2.31984	1.53148	3.37159	3.83073	2.78432
C8orf34	ENSG00000165084|ENST00000518698|C8orf34	7.67811	2.11107	2.04808	1.64278	0.659214	0.502132	21.2037	3.93447	1.33993
C8orf37	ENSG00000156172|ENST00000286688|C8orf37	14.789	20.7664	20.807	18.3406	16.9185	16.2718	25.3557	19.2941	11.1947
C8orf4	ENSG00000176907|ENST00000315792|C8orf4	85.7199	65.4236	78.1914	21.2619	60.3376	69.3956	29.2993	22.9728	38.892
C8orf44	ENSG00000213865|ENST00000390159|C8orf44,ENSG00000213865|ENST00000521889|C8orf44	0	0	0	0	0	0	0	0	0
C8orf46	ENSG00000169085|ENST00000305454|C8orf46	3.39622	0.984963	0.257291	0.670783	0.430705	0	3.46496	1.28476	0
C8orf48	ENSG00000164743|ENST00000297324|C8orf48	21.2164	25.1047	16.7437	19.1276	18.4612	16.048	22.8559	16.3003	7.75412
C8orf58	ENSG00000241852|ENST00000289989|C8orf58	17.9313	12.3191	14.0496	6.14419	10.137	9.53332	10.9824	7.69638	57.9307
C8orf59	ENSG00000176731|ENST00000615697|C8orf59	122.833	150.443	162.275	334.607	242.329	245.455	74.7609	100.008	109.912
C8orf76	ENSG00000189376|ENST00000276704|C8orf76	7.68152	6.69244	6.30451	4.08391	4.7006	2.73978	15.4295	10.0188	5.71014
C8orf82	ENSG00000213563|ENST00000313465|C8orf82,ENSG00000213563|ENST00000534680|C8orf82	0.993845	1.11252	0.917342	0.850565	1.58713	0.974838	2.15011	2.82633	0.557471
C8orf88	ENSG00000253250|ENST00000517562|C8orf88	2.9471	0.6944	0.725599	1.26121	1.21477	1.15528	2.17227	0	0
C9	ENSG00000113600|ENST00000263408|C9	52.1707	47.676	45.6802	35.5057	37.0766	29.9933	8.23958	15.9733	10.8771
C9orf116	ENSG00000160345|ENST00000429260|C9orf116	101.202	68.045	78.0837	54.6185	58.4518	38.9198	190.973	166.407	67.098
C9orf135	ENSG00000204711|ENST00000377197|C9orf135	7.99515	1.32989	3.24228	0.805031	2.71372	1.84444	20.7906	10.9865	7.31555
C9orf142	ENSG00000148362|ENST00000371620|C9orf142	19.2218	14.3977	14.6022	7.46011	8.22851	5.9054	17.008	12.8452	13.3733
C9orf16	ENSG00000171159|ENST00000372994|C9orf16	1.27329	0.960443	2.25964	3.64271	3.96769	3.53741	3.81835	0.900223	2.62978
C9orf172	ENSG00000232434|ENST00000436881|C9orf172	2.92343	0.847966	0.885932	0.577367	0.27802	0.79422	14.0754	1.65944	1.34554
C9orf3	ENSG00000148120|ENST00000297979|C9orf3,ENSG00000148120|ENST00000427193|C9orf3,ENSG00000148120|ENST00000428313|C9orf3,ENSG00000148120|ENST00000445181|C9orf3,ENSG00000148120|ENST00000478473|C9orf3	10.6463	7.46011	8.18132	4.46935	6.27858	4.73368	14.1291	13.4617	10.3107
C9orf40	ENSG00000135045|ENST00000376854|C9orf40	75.0902	104.737	122.686	144.879	120.931	130.401	96.5732	97.6629	94.0041
C9orf43	ENSG00000157653|ENST00000288462|C9orf43	3.30287	3.89176	2.16862	0.706682	1.58807	0.431917	6.4873	2.36924	1.97613
C9orf64	ENSG00000165118|ENST00000314700|C9orf64,ENSG00000165118|ENST00000376344|C9orf64	2.70746	2.8767	3.19177	3.13631	3.21789	2.71525	3.85537	4.56236	2.81029
C9orf69	ENSG00000238227|ENST00000561457|C9orf69	46.6038	43.9266	54.243	48.4943	42.3457	56.828	81.1671	45.5766	44.3562
C9orf72	ENSG00000147894|ENST00000619707|C9orf72	21.0317	8.15831	8.44463	4.63787	6.668	3.74273	29.8003	13.5258	6.87203
C9orf78	ENSG00000136819|ENST00000372447|C9orf78	276.044	256.355	257.636	137.885	189.329	168.539	321.581	265.205	235.317
C9orf85	ENSG00000155621|ENST00000334731|C9orf85	31.5837	49.6986	47.9404	85.8114	71.6655	85.3999	19.2604	33.1204	29.4665
CA10	ENSG00000154975|ENST00000285273|CA10,ENSG00000154975|ENST00000570565|CA10,ENSG00000154975|ENST00000575181|CA10	8.59942	4.89438	5.64631	2.86981	4.19036	3.64984	29.4799	14.0339	6.27778
CA11	ENSG00000063180|ENST00000084798|CA11	5.47988	0	0	0	0	1.17278	15.2551	7.95823	0
CA13	ENSG00000185015|ENST00000321764|CA13	0.339075	0	0	0	0.698849	0	2.94972	1.04189	0
CA14	ENSG00000118298|ENST00000369111|CA14	51.3709	11.8744	20.3091	7.03041	7.17332	5.90119	85.757	39.0589	16.3923
CA2	ENSG00000104267|ENST00000285379|CA2	42.5536	22.2104	18.0624	16.9881	30.0443	26.6768	46.6334	49.5226	25.8335
CA3	ENSG00000164879|ENST00000285381|CA3	7.2111	18.881	5.91832	51.7734	27.4086	67.6521	3.54161	128.073	13.9015
CA4	ENSG00000167434|ENST00000300900|CA4	19.5185	0.467776	0.488734	2.54816	9.37138	3.51168	6.42967	5.65041	55.0208
CA5B	ENSG00000169239|ENST00000454127|CA5B	73.0606	166.159	137.645	45.0554	95.5874	53.5864	51.8401	49.9304	126.898
CA6	ENSG00000131686|ENST00000377443|CA6	0	5.20476	0	0	0	0	0	0	10.3827
CA7	ENSG00000168748|ENST00000338437|CA7	24.0257	5.24605	3.74322	5.69234	7.83178	6.81626	13.1971	8.34593	16.0802
CA8	ENSG00000178538|ENST00000317995|CA8	4.84607	1.22994	1.10144	0.957085	0.665697	0.828925	11.9866	6.49488	0.966527
CA9	ENSG00000107159|ENST00000378357|CA9,ENSG00000107159|ENST00000617161|CA9	0.231601	0.873072	0.684245	0	0.381881	0.363046	1.70763	0.284639	10.529
CAAP1	ENSG00000120159|ENST00000333916|CAAP1	19.1946	24.3051	22.4735	20.7933	20.303	23.9021	14.7123	15.7665	15.589
CAB39	ENSG00000135932|ENST00000409788|CAB39,ENSG00000135932|ENST00000614925|CAB39	46.8653	59.9713	46.9724	92.4855	70.4162	74.6085	53.6664	48.466	29.3499
CAB39L	ENSG00000102547|ENST00000347776|CAB39L	47.3593	64.1393	53.8134	42.2716	43.9817	47.6004	51.8342	45.4943	41.4626
CABIN1	ENSG00000099991|ENST00000337989|CABIN1,ENSG00000099991|ENST00000398319|CABIN1,ENSG00000099991|ENST00000405822|CABIN1	16.5176	6.60978	8.25044	4.3375	4.15588	3.9364	21.3492	8.54215	17.3152
CABLES1	ENSG00000134508|ENST00000420687|CABLES1	15.4591	11.6921	11.6847	9.23043	7.70432	6.34786	29.1237	16.5799	10.11
CABLES2	ENSG00000149679|ENST00000279101|CABLES2	1.70058	0.751806	3.18223	2.18316	1.82226	1.73442	3.50755	1.67288	2.84885
CABP1	ENSG00000157782|ENST00000288616|CABP1,ENSG00000157782|ENST00000316803|CABP1,ENSG00000157782|ENST00000351200|CABP1	4.58769	2.03364	2.02391	1.17377	1.22479	0.868153	13.295	2.4107	4.03048
CABP2	ENSG00000167791|ENST00000353903|CABP2	0.940247	0.886209	1.23466	0.536498	1.55019	0.24577	1.84781	1.15588	6.74993
CABP4	ENSG00000175544|ENST00000325656|CABP4,ENSG00000175544|ENST00000438189|CABP4	0.949794	3.846	0.543739	0.362103	0.174381	0.165876	2.49435	1.56027	15.8465
CABP5	ENSG00000105507|ENST00000293255|CABP5	0	0	1.9893	0	0	0	0	0	0
CABP7	ENSG00000100314|ENST00000216144|CABP7	7.09983	2.78865	3.1078	1.01271	1.13787	1.23809	23.8199	4.36564	4.48399
CACFD1	ENSG00000160325|ENST00000316948|CACFD1	72.8736	51.884	58.218	32.757	33.6221	22.2986	104.947	57.606	45.3174
CACHD1	ENSG00000158966|ENST00000290039|CACHD1	42.7017	16.2895	21.5702	15.7477	12.5284	10.4366	55.2284	28.0438	27.24
CACNA1A	ENSG00000141837|ENST00000636389|CACNA1A,ENSG00000141837|ENST00000637769|CACNA1A,ENSG00000141837|ENST00000638009|CACNA1A	2.47381	0.536028	0.829125	0.562396	0.419953	0.457943	8.56939	1.58941	1.15765
CACNA1B	ENSG00000148408|ENST00000277549|CACNA1B,ENSG00000148408|ENST00000277551|CACNA1B,ENSG00000148408|ENST00000371355|CACNA1B,ENSG00000148408|ENST00000371357|CACNA1B,ENSG00000148408|ENST00000371363|CACNA1B	3.54823	0.836094	0.873618	1.47098	0.868337	1.00005	9.3963	1.49951	1.59205
CACNA1C	ENSG00000151067|ENST00000399603|CACNA1C,ENSG00000151067|ENST00000399617|CACNA1C,ENSG00000151067|ENST00000399649|CACNA1C,ENSG00000151067|ENST00000480911|CACNA1C,ENSG00000151067|ENST00000616390|CACNA1C	1.70481	0.820639	1.2325	0.822641	0.792261	0.811415	2.80476	0.736047	1.08515
CACNA1D	ENSG00000157388|ENST00000350061|CACNA1D,ENSG00000157388|ENST00000422281|CACNA1D,ENSG00000157388|ENST00000636570|CACNA1D,ENSG00000157388|ENST00000636627|CACNA1D,ENSG00000157388|ENST00000636938|CACNA1D,ENSG00000157388|ENST00000638120|CACNA1D	1.49033	1.08826	0.826929	0.614209	0.748118	0.79055	2.72107	1.91011	0.872336
CACNA1E	ENSG00000198216|ENST00000357570|CACNA1E,ENSG00000198216|ENST00000360108|CACNA1E,ENSG00000198216|ENST00000367567|CACNA1E,ENSG00000198216|ENST00000524607|CACNA1E,ENSG00000198216|ENST00000621551|CACNA1E	2.72716	0.64253	0.503568	1.16713	0.562093	0.734751	7.28916	0.837911	0.713702
CACNA1F	ENSG00000102001|ENST00000323022|CACNA1F	1.66294	1.5674	0.545917	0	0	0	0	0	15.9177
CACNA1G	ENSG00000006283|ENST00000358244|CACNA1G,ENSG00000006283|ENST00000359106|CACNA1G,ENSG00000006283|ENST00000416767|CACNA1G,ENSG00000006283|ENST00000503607|CACNA1G,ENSG00000006283|ENST00000512389|CACNA1G,ENSG00000006283|ENST00000513689|CACNA1G,ENSG00000006283|ENST00000513964|CACNA1G,ENSG00000006283|ENST00000515765|CACNA1G	1.3248	0.397346	0.890505	0.464096	0.421902	0.425221	2.48349	1.77718	1.54924
CACNA1H	ENSG00000196557|ENST00000348261|CACNA1H,ENSG00000196557|ENST00000358590|CACNA1H,ENSG00000196557|ENST00000564231|CACNA1H,ENSG00000196557|ENST00000569107|CACNA1H	1.62399	1.44556	1.15509	0.772208	0.44626	0.707378	3.724	0.998124	0.755613
CACNA1I	ENSG00000100346|ENST00000401624|CACNA1I,ENSG00000100346|ENST00000402142|CACNA1I,ENSG00000100346|ENST00000404898|CACNA1I,ENSG00000100346|ENST00000407673|CACNA1I	1.98797	0.170309	0.533921	0.309387	0.149003	0.42484	5.33135	1.1104	1.081
CACNA1S	ENSG00000081248|ENST00000362061|CACNA1S	109.012	67.2596	86.1168	50.4577	47.3094	47.1621	55.3036	103.388	272.138
CACNA2D1	ENSG00000153956|ENST00000356253|CACNA2D1,ENSG00000153956|ENST00000356860|CACNA2D1	6.23667	1.43134	1.62692	1.25891	0.653299	0.9833	8.62241	5.47846	2.70283
CACNA2D2	ENSG00000007402|ENST00000360963|CACNA2D2,ENSG00000007402|ENST00000424201|CACNA2D2,ENSG00000007402|ENST00000479441|CACNA2D2	1.59284	0.35748	0.149404	0.584244	0.187564	0.357018	7.15217	0.932638	0.363037
CACNA2D3	ENSG00000157445|ENST00000288197|CACNA2D3,ENSG00000157445|ENST00000492460|CACNA2D3	8.73356	4.41848	5.55025	2.12628	2.89305	2.93458	21.0491	6.14485	2.9424
CACNA2D4	ENSG00000151062|ENST00000444595|CACNA2D4,ENSG00000151062|ENST00000538027|CACNA2D4,ENSG00000151062|ENST00000538450|CACNA2D4,ENSG00000151062|ENST00000588077|CACNA2D4	1.80841	0.393292	0.273988	0.357203	0.458751	1.09021	1.43604	0.85479	0.332842
CACNB1	ENSG00000067191|ENST00000344140|CACNB1,ENSG00000067191|ENST00000394303|CACNB1,ENSG00000067191|ENST00000622445|CACNB1	14.0493	7.58912	11.4942	7.74549	6.79148	6.06327	10.624	10.8615	37.5368
CACNB2	ENSG00000165995|ENST00000377315|CACNB2,ENSG00000165995|ENST00000377319|CACNB2,ENSG00000165995|ENST00000396576|CACNB2	9.51618	8.5164	8.54193	6.95867	5.46065	6.19167	14.105	6.22186	3.45951
CACNB3	ENSG00000167535|ENST00000301050|CACNB3,ENSG00000167535|ENST00000536187|CACNB3	2.80681	0.624005	0.600198	0.827259	0.458966	0.527781	9.12911	1.75746	0.440071
CACNB4	ENSG00000182389|ENST00000534999|CACNB4,ENSG00000182389|ENST00000539935|CACNB4,ENSG00000182389|ENST00000637309|CACNB4	7.14076	3.34735	3.45137	3.30233	2.41269	2.89118	32.1381	6.21838	1.53918
CACNG1	ENSG00000108878|ENST00000226021|CACNG1	348.406	284.334	383.06	193.343	195.841	172.142	164.731	331.309	497.883
CACNG2	ENSG00000166862|ENST00000300105|CACNG2	38.5365	14.0753	26.8042	10.9253	7.74295	8.87895	124.203	29.3163	22.1905
CACNG3	ENSG00000006116|ENST00000005284|CACNG3	8.12908	1.91572	0.824169	2.55778	1.28095	2.62651	22.716	3.23422	2.00272
CACNG4	ENSG00000075461|ENST00000262138|CACNG4	1.67984	0.949956	0	0.862658	0	0.52687	1.48568	0	0.401971
CACNG5	ENSG00000075429|ENST00000307139|CACNG5	7.87107	2.75567	4.42967	2.50215	3.70751	3.8808	20.5452	8.57162	4.84359
CACNG6	ENSG00000130433|ENST00000252729|CACNG6	49.4535	27.1036	35.6707	16.4046	21.0125	21.054	30.7738	65.4402	93.8137
CACNG7	ENSG00000105605|ENST00000222212|CACNG7	3.851	0.907308	0	2.47213	0	0.754535	12.7779	0	0
CACNG8	ENSG00000142408|ENST00000270458|CACNG8	4.16589	0	0	0	0	0	12.2952	1.70593	0
CACTIN	ENSG00000105298|ENST00000221899|CACTIN,ENSG00000105298|ENST00000592721|CACTIN	54.6594	25.1504	26.7691	12.231	15.4025	12.311	70.7984	29.9845	46.2758
CACUL1	ENSG00000151893|ENST00000369151|CACUL1,ENSG00000151893|ENST00000493518|CACUL1	24.5875	16.8644	21.7403	15.2223	16.5581	14.4961	26.5148	13.3798	29.2926
CACYBP	ENSG00000116161|ENST00000367679|CACYBP	252.751	394.261	339.831	269.726	333.68	263.228	287.264	310.156	254.726
CAD	ENSG00000084774|ENST00000264705|CAD,ENSG00000084774|ENST00000403525|CAD,ENSG00000084774|ENST00000428460|CAD	14.4657	9.97424	13.2192	6.92207	7.93298	7.1212	12.3405	4.74129	21.9254
CADM1	ENSG00000182985|ENST00000536727|CADM1,ENSG00000182985|ENST00000612471|CADM1,ENSG00000182985|ENST00000616271|CADM1	11.3866	2.44986	2.52512	2.99142	1.18226	1.82875	30.0794	3.72261	2.19362
CADM2	ENSG00000175161|ENST00000383699|CADM2,ENSG00000175161|ENST00000405615|CADM2,ENSG00000175161|ENST00000407528|CADM2	6.27951	3.215	2.9809	1.78679	1.94021	2.11665	17.3809	7.66925	1.68652
CADM3	ENSG00000162706|ENST00000368125|CADM3	116.508	63.6372	69.0019	26.5887	37.3033	30.1174	271.74	133.897	45.0554
CADM4	ENSG00000105767|ENST00000222374|CADM4	47.9927	7.34816	8.58044	2.61613	3.40135	4.55805	173.778	26.128	14.9979
CADPS	ENSG00000163618|ENST00000283269|CADPS,ENSG00000163618|ENST00000357948|CADPS,ENSG00000163618|ENST00000383710|CADPS,ENSG00000163618|ENST00000490353|CADPS,ENSG00000163618|ENST00000613879|CADPS	15.3952	7.61007	10.3713	4.85667	5.49707	6.87028	44.4568	13.2954	8.75988
CADPS2	ENSG00000081803|ENST00000334010|CADPS2,ENSG00000081803|ENST00000412584|CADPS2	1.22462	0.609282	1.13912	0.291127	0.504674	0.42715	0.801599	0.96223	2.2389
CALB1	ENSG00000104327|ENST00000265431|CALB1	61.4561	22.2267	21.4933	18.6556	20.8843	18.1078	77.5953	17.5826	27.6149
CALB2	ENSG00000172137|ENST00000302628|CALB2,ENSG00000172137|ENST00000349553|CALB2	33.8404	14.4429	14.4151	3.42536	5.65549	5.11254	87.6215	26.9939	32.6884
CALCA	ENSG00000110680|ENST00000361010|CALCA,ENSG00000110680|ENST00000396372|CALCA	6.7243	5.03287	5.68584	5.31234	3.18917	2.79118	9.75109	2.07466	3.3916
CALCB	ENSG00000175868|ENST00000533448|CALCB	12.521	18.2856	15.5213	14.6965	18.7394	31.3639	41.6327	19.5561	9.75875
CALCOCO1	ENSG00000012822|ENST00000550804|CALCOCO1	4.54305	1.47677	1.38862	1.60885	0.645599	0.491764	8.07553	2.31194	3.18691
CALCOCO2	ENSG00000136436|ENST00000258947|CALCOCO2,ENSG00000136436|ENST00000509507|CALCOCO2	6.57689	3.8903	3.6831	1.9871	2.72835	2.12522	5.76224	3.48919	2.00625
CALCR	ENSG00000004948|ENST00000426151|CALCR	3.84859	0.763772	1.19698	1.56019	0.166954	0.476851	5.66873	1.99281	0.484777
CALD1	ENSG00000122786|ENST00000361901|CALD1,ENSG00000122786|ENST00000422748|CALD1	97.3501	31.796	36.9593	21.2663	22.3456	19.7109	41.6092	31.7467	27.1083
CALHM1	ENSG00000185933|ENST00000329905|CALHM1	8.09211	1.63462	3.35816	0.840947	1.76271	1.08863	2.29859	3.1277	23.4928
CALHM2	ENSG00000138172|ENST00000260743|CALHM2	21.926	12.8638	18.3307	7.25484	10.4143	6.70212	31.9269	19.5108	8.16103
CALHM3	ENSG00000183128|ENST00000369783|CALHM3	4.87521	0.437643	1.37183	0.198691	0.38273	0.546283	0.684175	0.570866	2.50002
CALM1	ENSG00000198668|ENST00000356978|CALM1,ENSG00000198668|ENST00000447653|CALM1,ENSG00000198668|ENST00000544280|CALM1,ENSG00000198668|ENST00000553630|CALM1,ENSG00000198668|ENST00000557020|CALM1	1331.7	1350.49	1337.44	1334.95	1361.89	1320.75	2061.52	1417.73	919.754
CALM2	ENSG00000143933|ENST00000456319|CALM2	475.335	660.998	644.259	989.333	614.369	919.211	748.091	521.616	260.487
CALML3	ENSG00000178363|ENST00000315238|CALML3	1.80644	1.90472	0.686889	0	0.188304	0	0.257034	0.908807	12.2774
CALML4	ENSG00000129007|ENST00000467889|CALML4	1.25039	2.24986	1.67922	1.36207	1.7795	2.2282	2.01069	1.11786	1.22402
CALML5	ENSG00000178372|ENST00000380332|CALML5	0	9.23534	0	0	0	0	0	0	13.6779
CALN1	ENSG00000183166|ENST00000395275|CALN1,ENSG00000183166|ENST00000431984|CALN1	0.542694	0.81849	0.534486	0.743141	0.53679	0.255465	1.91883	0.400394	0.259754
CALR	ENSG00000179218|ENST00000316448|CALR,ENSG00000179218|ENST00000586760|CALR	181	69.8328	78.9468	42.6412	46.1047	42.7658	158.511	72.1708	174.516
CALU	ENSG00000128595|ENST00000249364|CALU,ENSG00000128595|ENST00000449187|CALU,ENSG00000128595|ENST00000479257|CALU,ENSG00000128595|ENST00000542996|CALU	115.479	71.0368	84.7954	42.5629	66.0309	41.3562	66.7232	69.8166	44.4626
CAMK1	ENSG00000134072|ENST00000256460|CAMK1	16.2418	3.65111	3.38806	2.49833	3.97144	4.24871	15.3777	3.09606	2.99054
CAMK1D	ENSG00000183049|ENST00000378845|CAMK1D	1.86219	0.978974	0.846481	0.674266	1.00357	0.871139	3.48142	1.14503	1.54271
CAMK1G	ENSG00000008118|ENST00000361322|CAMK1G	5.24831	2.91798	3.40618	2.16585	1.46672	1.95472	7.5254	1.59282	0.395878
CAMK2A	ENSG00000070808|ENST00000348628|CAMK2A,ENSG00000070808|ENST00000398376|CAMK2A	10.6437	3.6167	4.22566	2.08312	1.72976	2.16383	42.9611	8.06672	3.55444
CAMK2B	ENSG00000058404|ENST00000358707|CAMK2B,ENSG00000058404|ENST00000395749|CAMK2B,ENSG00000058404|ENST00000440254|CAMK2B	9.74352	4.38061	5.41382	3.34708	2.76937	2.97711	24.0485	7.47413	8.10504
CAMK2D	ENSG00000145349|ENST00000394522|CAMK2D,ENSG00000145349|ENST00000505990|CAMK2D,ENSG00000145349|ENST00000513132|CAMK2D,ENSG00000145349|ENST00000514328|CAMK2D	11.9884	2.8186	4.11255	3.07509	2.14245	1.8972	18.7254	5.14462	5.30872
CAMK2G	ENSG00000148660|ENST00000305762|CAMK2G,ENSG00000148660|ENST00000322680|CAMK2G,ENSG00000148660|ENST00000394762|CAMK2G	34.0434	18.2913	19.1543	7.57558	9.88512	7.74776	69.2466	34.1018	16.6984
CAMK2N1	ENSG00000162545|ENST00000375078|CAMK2N1	4.1395	1.51946	1.46272	2.00122	1.32855	1.28944	17.4535	5.36276	1.51252
CAMK2N2	ENSG00000163888|ENST00000296238|CAMK2N2	72.5099	26.8001	28.004	26.7713	11.7207	26.7535	331.144	55.0523	15.3095
CAMK4	ENSG00000152495|ENST00000282356|CAMK4	19.2475	8.26011	12.9454	3.63611	3.93964	4.16699	68.4527	20.0819	16.0462
CAMKK1	ENSG00000004660|ENST00000348335|CAMKK1	3.77386	1.08947	1.13829	0.894948	1.36092	0.647745	8.39286	2.68075	0.987863
CAMKK2	ENSG00000110931|ENST00000392473|CAMKK2,ENSG00000110931|ENST00000402834|CAMKK2,ENSG00000110931|ENST00000412367|CAMKK2	21.1099	8.20588	12.103	7.44603	6.18084	7.24193	46.839	16.2777	22.3444
CAMKMT	ENSG00000143919|ENST00000378494|CAMKMT,ENSG00000143919|ENST00000454433|CAMKMT	1.2966	0.760322	0.6951	0.94919	0.664846	0.632846	4.89264	1.61176	1.8097
CAMKV	ENSG00000164076|ENST00000488336|CAMKV,ENSG00000164076|ENST00000620470|CAMKV	3.38389	0.57998	0.666553	1.21107	0.507108	0.386252	12.7775	1.6646	0.294497
CAMLG	ENSG00000164615|ENST00000297156|CAMLG	41.073	38.0573	41.3736	20.8773	24.2175	25.0165	72.0871	39.1067	33.3971
CAMP	ENSG00000164047|ENST00000296435|CAMP	80.8017	157.363	132.799	169.159	226.906	183.017	24.2827	70.2905	113.917
CAMSAP1	ENSG00000130559|ENST00000389532|CAMSAP1,ENSG00000130559|ENST00000409386|CAMSAP1	22.5223	8.93783	12.006	6.12704	6.57053	6.59073	39.2682	12.6125	14.9581
CAMSAP2	ENSG00000118200|ENST00000236925|CAMSAP2,ENSG00000118200|ENST00000358823|CAMSAP2,ENSG00000118200|ENST00000413307|CAMSAP2	10.143	3.28588	4.19564	3.45636	2.75109	2.88018	24.8257	5.39809	5.16382
CAMSAP3	ENSG00000076826|ENST00000160298|CAMSAP3	16.0612	8.11198	10.2884	6.15225	6.01757	6.61169	38.378	10.3608	23.7915
CAMTA1	ENSG00000171735|ENST00000303635|CAMTA1,ENSG00000171735|ENST00000473578|CAMTA1,ENSG00000171735|ENST00000495233|CAMTA1	4.24957	3.58309	3.70153	3.537	2.75546	3.59206	10.9361	3.91179	2.90943
CAMTA2	ENSG00000108509|ENST00000348066|CAMTA2,ENSG00000108509|ENST00000414043|CAMTA2	13.8668	5.19075	7.08917	4.35384	2.91432	10.1873	4.92065	3.77749	12.4137
CAND1	ENSG00000111530|ENST00000545606|CAND1	63.402	43.4289	49.7783	30.1463	35.1888	30.5213	68.8529	40.4413	54.1592
CANT1	ENSG00000171302|ENST00000620915|CANT1	26.9911	14.9168	18.4217	8.64552	11.5463	8.26785	27.7826	17.9554	32.7081
CANX	ENSG00000127022|ENST00000452673|CANX	1288.53	920.563	868.5	311.104	736.633	298.797	1285.38	895.218	455.651
CAP1	ENSG00000131236|ENST00000372805|CAP1	462.048	177.397	274.206	97.057	140.584	95.1798	358.758	137.148	508.294
CAP2	ENSG00000112186|ENST00000229922|CAP2,ENSG00000112186|ENST00000378990|CAP2,ENSG00000112186|ENST00000476263|CAP2,ENSG00000112186|ENST00000479291|CAP2,ENSG00000112186|ENST00000489374|CAP2	10.6086	3.2709	2.63165	2.76481	1.51224	1.56419	16.3081	7.15927	8.44706
CAPG	ENSG00000042493|ENST00000409724|CAPG	326.859	441.493	406.652	134.284	263.384	157.64	54.5023	123.816	515.833
CAPN1	ENSG00000014216|ENST00000527323|CAPN1	127.254	92.5191	97.5853	40.0582	62.3554	49.1402	101.558	61.8313	143.227
CAPN10	ENSG00000142330|ENST00000352879|CAPN10,ENSG00000142330|ENST00000391984|CAPN10,ENSG00000142330|ENST00000416591|CAPN10	2.44467	1.18506	0.811437	1.44596	0.681648	0.959306	4.24609	1.15295	1.15112
CAPN12	ENSG00000182472|ENST00000601953|CAPN12	1.35615	1.3922	0	0	0	1.05987	0	3.57789	0
CAPN14	ENSG00000214711|ENST00000403897|CAPN14	7.78368	3.27624	7.2312	3.22623	3.22774	3.38035	16.439	5.78213	4.21753
CAPN15	ENSG00000103326|ENST00000219611|CAPN15	15.0868	7.85618	10.3794	9.49378	10.7888	9.18524	13.5599	4.91159	19.5886
CAPN2	ENSG00000162909|ENST00000295006|CAPN2,ENSG00000162909|ENST00000433674|CAPN2	92.1223	53.398	64.0605	29.6906	42.8535	36.473	55.1001	28.67	92.0048
CAPN3	ENSG00000092529|ENST00000318023|CAPN3,ENSG00000092529|ENST00000349748|CAPN3,ENSG00000092529|ENST00000356316|CAPN3,ENSG00000092529|ENST00000397163|CAPN3,ENSG00000092529|ENST00000569827|CAPN3	24.7649	7.69512	10.7692	5.72466	6.5546	4.83715	9.27715	15.7062	14.7802
CAPN5	ENSG00000149260|ENST00000527066|CAPN5,ENSG00000149260|ENST00000529629|CAPN5	10.2668	2.51619	2.9179	2.16132	2.36955	1.93241	17.2868	3.57088	4.59499
CAPN7	ENSG00000131375|ENST00000253693|CAPN7	18.0603	10.0651	10.6363	5.79624	7.04271	5.98449	12.6726	8.10341	15.8435
CAPN8	ENSG00000203697|ENST00000366872|CAPN8,ENSG00000203697|ENST00000366873|CAPN8	49.7138	17.7609	22.3736	18.9677	14.2183	19.7316	36.5764	49.9282	78.3031
CAPN9	ENSG00000135773|ENST00000271971|CAPN9,ENSG00000135773|ENST00000366666|CAPN9	68.7655	58.2122	65.3106	24.9547	36.5716	31.5918	18.1703	32.8163	118.688
CAPNS1	ENSG00000126247|ENST00000588815|CAPNS1,ENSG00000126247|ENST00000592354|CAPNS1,ENSG00000126247|ENST00000629983|CAPNS1	554.172	885.946	775.902	630.885	811.74	680.959	342.378	457.811	591.297
CAPRIN1	ENSG00000135387|ENST00000530820|CAPRIN1,ENSG00000135387|ENST00000532820|CAPRIN1	173.27	119.891	126.791	65.3314	82.6404	58.2406	212.555	172.265	113.073
CAPRIN2	ENSG00000110888|ENST00000298892|CAPRIN2	0	0	3.48251	0	0	0	5.23798	0	0
CAPS	ENSG00000105519|ENST00000222125|CAPS,ENSG00000105519|ENST00000588776|CAPS,ENSG00000105519|ENST00000618299|CAPS	1.04647	1.86315	0.343541	0	0	0	0	0	11.4084
CAPS2	ENSG00000180881|ENST00000409445|CAPS2	4.93328	7.13204	4.91323	4.64253	4.2032	4.94709	6.62273	5.59589	2.82434
CAPSL	ENSG00000152611|ENST00000397366|CAPSL	21.3548	22.0925	21.3248	23.2548	17.7383	25.1304	44.2687	26.0166	10.4414
CAPZA1	ENSG00000116489|ENST00000263168|CAPZA1	328.854	527.643	424.018	352.077	455.063	373.984	225.737	420.039	411.162
CAPZA2	ENSG00000198898|ENST00000361183|CAPZA2	241.807	310.653	296.245	354.527	340.826	377.02	200.674	389.032	267.109
CAPZB	ENSG00000077549|ENST00000264202|CAPZB,ENSG00000077549|ENST00000264203|CAPZB,ENSG00000077549|ENST00000375142|CAPZB,ENSG00000077549|ENST00000375144|CAPZB	233.623	239.915	216.641	89.5535	155.528	94.8644	186.184	305.869	171.603
CARD10	ENSG00000100065|ENST00000251973|CARD10,ENSG00000100065|ENST00000406271|CARD10	6.20794	1.56042	1.63039	0.708419	0.796001	0.432871	3.65879	1.35698	7.75833
CARD11	ENSG00000198286|ENST00000355508|CARD11,ENSG00000198286|ENST00000396946|CARD11	0.813121	0	0	0	0	1.27316	0	0	0.972573
CARD14	ENSG00000141527|ENST00000344227|CARD14	0	0	2.4486	0	0	0	0	0	1.48722
CARD19	ENSG00000165233|ENST00000375464|CARD19	15.4419	22.582	23.4291	23.5729	26.2815	21.4793	8.85392	18.7827	24.771
CARD6	ENSG00000132357|ENST00000381677|CARD6	3.94906	5.68055	6.09512	3.79238	0.982314	3.68267	4.50002	2.16535	1.01823
CARD9	ENSG00000187796|ENST00000371732|CARD9,ENSG00000187796|ENST00000371734|CARD9,ENSG00000187796|ENST00000489932|CARD9	1.37228	0.924202	1.19687	1.1229	1.50889	0.974392	0.665347	0.703165	0.608499
CARF	ENSG00000138380|ENST00000422368|CARF,ENSG00000138380|ENST00000438828|CARF,ENSG00000138380|ENST00000457031|CARF	14.9609	6.96207	8.76618	5.51063	6.39993	4.30906	17.7137	9.19864	8.38464
CARHSP1	ENSG00000153048|ENST00000570125|CARHSP1,ENSG00000153048|ENST00000614449|CARHSP1	97.6529	103.779	111.2	134.674	126.448	113.009	75.7501	104.498	98.6309
CARM1	ENSG00000142453|ENST00000327064|CARM1,ENSG00000142453|ENST00000344150|CARM1,ENSG00000142453|ENST00000586298|CARM1,ENSG00000142453|ENST00000588947|CARM1	10.7628	6.84028	9.04106	5.65778	5.20845	4.53681	15.6608	7.36825	14.3907
CARMIL1	ENSG00000079691|ENST00000329474|CARMIL1,ENSG00000079691|ENST00000635618|CARMIL1	8.6013	2.19885	3.88008	1.4556	2.04269	1.41107	8.73021	2.62962	3.54726
CARMIL2	ENSG00000159753|ENST00000334583|CARMIL2	2.65882	0.683565	1.26965	1.99967	0.664077	0.569064	7.71337	1.38722	0.19283
CARMIL3	ENSG00000186648|ENST00000342740|CARMIL3	4.37355	1.75427	2.29116	1.3539	1.61076	1.46002	5.6211	1.37303	3.00636
CARNMT1	ENSG00000156017|ENST00000376834|CARNMT1	23.5297	24.8138	27.1464	21.2307	22.7804	21.8213	23.6442	15.6217	18.3678
CARNS1	ENSG00000172508|ENST00000445895|CARNS1,ENSG00000172508|ENST00000531040|CARNS1	4.78376	4.19306	2.56239	1.29286	1.59099	1.05379	3.21387	8.77311	11.7503
CARS	ENSG00000110619|ENST00000380525|CARS,ENSG00000110619|ENST00000397111|CARS	27.6477	25.1371	25.3997	15.288	19.2831	13.6027	22.0908	24.1443	15.8623
CARS2	ENSG00000134905|ENST00000257347|CARS2	9.68278	11.4779	8.44385	7.53826	9.71459	6.2502	14.82	12.9117	7.92428
CARTPT	ENSG00000164326|ENST00000296777|CARTPT	73.8914	25.1388	40.1374	9.35908	11.7463	9.09118	242.804	70.0501	43.8052
CASC1	ENSG00000118307|ENST00000545133|CASC1	3.39826	2.48569	2.01842	2.6354	3.33882	2.50734	3.31054	2.6921	0.505832
CASC3	ENSG00000108349|ENST00000264645|CASC3	56.3932	16.4047	30.374	13.574	16.3411	13.4829	80.1458	25.1937	47.4484
CASC4	ENSG00000166734|ENST00000299957|CASC4,ENSG00000166734|ENST00000345795|CASC4	9.38815	5.08609	5.7759	3.81451	4.447	3.9122	16.2657	6.27512	5.38077
CASD1	ENSG00000127995|ENST00000297273|CASD1	49.0515	34.693	38.9654	23.1874	31.8504	24.0242	75.5177	47.4261	38.9356
CASK	ENSG00000147044|ENST00000378163|CASK,ENSG00000147044|ENST00000378166|CASK,ENSG00000147044|ENST00000378179|CASK	23.585	12.6739	14.03	8.85345	9.06481	8.42434	39.1854	18.4104	10.0549
CASKIN1	ENSG00000167971|ENST00000343516|CASKIN1	2.91691	0.358599	0.3747	1.51964	1.04547	0.895033	4.4863	1.24725	1.82088
CASKIN2	ENSG00000177303|ENST00000321617|CASKIN2	13.0136	11.5852	10.7483	7.3559	7.78534	7.80823	9.99064	5.67366	15.0533
CASP1	ENSG00000137752|ENST00000525825|CASP1	20.0169	11.6152	17.3929	15.1576	17.318	20.8501	6.11433	12.8904	19.2139
CASP10	ENSG00000003400|ENST00000286186|CASP10	26.1227	38.2855	33.052	15.1763	23.5742	17.3571	7.02123	20.4009	44.2654
CASP2	ENSG00000106144|ENST00000310447|CASP2	21.4364	13.7592	16.6035	10.6554	11.4979	10.7351	24.2763	18.0161	24.5559
CASP3	ENSG00000164305|ENST00000523916|CASP3	18.1334	18.0541	18.7651	16.2651	17.1549	18.0143	15.4485	16.2433	12.2004
CASP5	ENSG00000137757|ENST00000444749|CASP5	2.24679	1.91533	4.8308	0.256501	2.12277	0.674742	2.24382	2.50632	3.82638
CASP6	ENSG00000138794|ENST00000265164|CASP6	169.796	197.383	205.594	59.9835	130.299	47.2791	77.1251	132.977	220.778
CASP7	ENSG00000165806|ENST00000369321|CASP7,ENSG00000165806|ENST00000452490|CASP7,ENSG00000165806|ENST00000621345|CASP7	5.89065	5.67962	5.70435	5.5027	6.54663	7.49491	4.92208	6.3045	7.58218
CASP8	ENSG00000064012|ENST00000432109|CASP8	3.3522	2.74324	2.71288	2.17952	2.84875	2.12044	0.957023	1.9812	2.86045
CASP8AP2	ENSG00000118412|ENST00000419040|CASP8AP2,ENSG00000118412|ENST00000551025|CASP8AP2	21.3966	7.16033	11.4368	7.39259	7.80655	6.28049	27.9509	9.8758	15.6294
CASP9	ENSG00000132906|ENST00000333868|CASP9,ENSG00000132906|ENST00000375890|CASP9	14.306	5.79462	5.17361	3.82612	3.22426	3.85887	23.542	13.882	2.8086
CASQ1	ENSG00000143318|ENST00000368078|CASQ1,ENSG00000143318|ENST00000467691|CASQ1	759.151	295.834	425.145	194.269	179.238	164.468	454.349	1054.41	1139.19
CASQ2	ENSG00000118729|ENST00000261448|CASQ2	16.6457	1.70548	6.77138	3.40671	6.26379	2.27107	8.53016	17.798	12.9899
CASR	ENSG00000036828|ENST00000498619|CASR,ENSG00000283187|ENST00000490131|CASR	2.52223	1.95866	2.13411	0.972979	1.69857	1.40655	4.03214	1.72486	1.25383
CASS4	ENSG00000087589|ENST00000360314|CASS4	4.54594	1.85658	2.7361	1.8372	2.09859	2.08104	7.19148	2.53651	3.07255
CAST	ENSG00000153113|ENST00000325674|CAST,ENSG00000153113|ENST00000504465|CAST,ENSG00000153113|ENST00000510500|CAST,ENSG00000153113|ENST00000510756|CAST	167.442	141.364	153.89	83.1583	104.551	85.0466	111.607	73.6083	141.818
CASZ1	ENSG00000130940|ENST00000344008|CASZ1,ENSG00000130940|ENST00000377022|CASZ1	16.2836	4.80118	5.51073	3.80627	3.07446	2.81482	23.7712	9.8808	9.61424
CAT	ENSG00000121691|ENST00000241052|CAT	294.149	245.847	244.289	216.488	251.027	205.018	273.979	238.186	136.327
CATIP	ENSG00000158428|ENST00000289388|CATIP	8.92848	3.00628	5.1311	1.27272	2.15556	0.863715	13.8676	5.59821	2.10472
CAV1	ENSG00000105974|ENST00000341049|CAV1,ENSG00000105974|ENST00000614113|CAV1	150.24	69.7382	97.9102	71.2264	89.283	83.2692	115.552	98.1276	96.0837
CAV2	ENSG00000105971|ENST00000222693|CAV2	20.0439	5.43926	9.08356	4.32157	6.92268	3.39575	12.8282	13.3688	14.0574
CAV3	ENSG00000182533|ENST00000397368|CAV3	138.237	193.469	198.101	113.894	129.41	155.233	65.023	277.265	273.587
CBARP	ENSG00000099625|ENST00000382477|CBARP,ENSG00000099625|ENST00000590083|CBARP	7.88829	4.11805	6.18406	4.43788	2.84931	3.1571	15.1815	5.44985	3.72323
CBFA2T2	ENSG00000078699|ENST00000342704|CBFA2T2	98.4959	37.907	58.0045	39.2801	34.1473	36.1485	136.404	52.6971	75.822
CBFA2T3	ENSG00000129993|ENST00000327483|CBFA2T3,ENSG00000129993|ENST00000569443|CBFA2T3	3.92599	0.87363	1.05216	1.64454	1.43082	1.00609	8.27234	1.83939	1.78976
CBFB	ENSG00000067955|ENST00000290858|CBFB,ENSG00000067955|ENST00000412916|CBFB	73.6552	51.2518	74.3171	56.9215	54.8117	73.8626	30.5808	19.819	41.6505
CBL	ENSG00000110395|ENST00000264033|CBL,ENSG00000110395|ENST00000634586|CBL,ENSG00000110395|ENST00000634840|CBL	8.06228	2.45562	2.2907	2.94595	2.47881	1.84961	11.9917	3.31767	2.93168
CBLL1	ENSG00000105879|ENST00000440859|CBLL1	32.7199	18.8965	25.5716	20.5089	15.0416	16.6356	50.7723	21.0829	33.7741
CBLN1	ENSG00000102924|ENST00000536749|CBLN1	39.5011	17.512	22.0856	8.11039	12.1412	10.6371	69.669	29.3743	9.20537
CBLN2	ENSG00000141668|ENST00000269503|CBLN2,ENSG00000141668|ENST00000584764|CBLN2	48.1079	26.374	28.9546	14.6536	27.1113	20.8372	135.106	58.5393	38.7768
CBLN4	ENSG00000054803|ENST00000064571|CBLN4	11.6157	6.56965	10.0942	2.80692	3.71707	2.35891	35.8327	17.9423	9.32086
CBR1	ENSG00000159228|ENST00000290349|CBR1	234.511	286.107	291.595	241.84	268.116	275.061	138.512	154.088	154.522
CBR4	ENSG00000145439|ENST00000306193|CBR4,ENSG00000145439|ENST00000504480|CBR4,ENSG00000145439|ENST00000506808|CBR4	20.7387	40.9012	38.9568	42.075	47.3327	24.6891	32.2725	63.2565	23.8932
CBS	ENSG00000160200|ENST00000430013|CBS	0.962148	4.08102	0	0	0	0	0	0	43.7472
CBSL	ENSG00000274276|ENST00000617706|CBSL	84.5966	49.1641	47.9924	19.9346	22.6143	17.0998	128.502	83.3855	173.579
CBWD1	ENSG00000172785|ENST00000377400|CBWD1,ENSG00000172785|ENST00000382393|CBWD1	24.21	31.8133	26.4751	43.756	28.4244	37.9884	39.0045	37.7048	20.5944
CBWD2	ENSG00000136682|ENST00000416503|CBWD2	0	1.74689	0.91273	0	0	0	0	0	14.4143
CBWD5	ENSG00000147996|ENST00000377392|CBWD5,ENSG00000147996|ENST00000489273|CBWD5	1.51713	1.14456	1.5395	1.05908	0.998365	2.13923	0	2.1401	0
CBX1	ENSG00000108468|ENST00000225603|CBX1,ENSG00000108468|ENST00000402583|CBX1,ENSG00000108468|ENST00000444685|CBX1,ENSG00000108468|ENST00000495350|CBX1,ENSG00000108468|ENST00000581003|CBX1	14.552	12.0402	12.7237	10.6503	11.9838	10.7334	19.6024	9.44981	9.9933
CBX2	ENSG00000173894|ENST00000269399|CBX2,ENSG00000173894|ENST00000310942|CBX2	7.41047	2.45096	3.1672	2.62396	1.92792	2.34372	11.7036	3.22995	3.70101
CBX3	ENSG00000122565|ENST00000396386|CBX3,ENSG00000122565|ENST00000462165|CBX3	31.8965	39.2789	43.8779	55.5442	56.1492	51.1708	31.9712	20.6441	27.6223
CBX4	ENSG00000141582|ENST00000269397|CBX4,ENSG00000141582|ENST00000448310|CBX4	18.6669	6.55604	11.7933	5.05764	4.28263	3.52374	33.6174	11.5813	13.69
CBX5	ENSG00000094916|ENST00000550411|CBX5,ENSG00000094916|ENST00000552562|CBX5	1.72483	1.38619	0.910582	2.03224	1.34497	1.18253	2.03014	1.9679	1.29562
CBX6	ENSG00000183741|ENST00000407418|CBX6	54.5997	14.571	19.1114	15.1548	11.8017	11.0289	133.33	26.8277	21.9391
CBX7	ENSG00000100307|ENST00000216133|CBX7,ENSG00000100307|ENST00000401405|CBX7,ENSG00000100307|ENST00000434260|CBX7	6.67798	1.65424	1.34258	2.22345	1.60312	1.91258	11.6204	4.06013	2.46609
CBX8	ENSG00000141570|ENST00000269385|CBX8	18.2669	8.80128	15.7255	5.67427	7.02604	6.37155	29.4938	16.1419	13.2776
CBY1	ENSG00000100211|ENST00000216029|CBY1	49.4886	45.0558	47.4138	28.8127	39.682	29.3201	71.4211	55.0576	42.2982
CBY3	ENSG00000204659|ENST00000376974|CBY3	2.29147	0	0	0	0	0	3.38633	0	2.74018
CC2D1A	ENSG00000132024|ENST00000589606|CC2D1A	5.57436	2.31124	2.44475	1.48014	1.76911	0.976778	4.2917	2.35914	2.63547
CC2D1B	ENSG00000154222|ENST00000284376|CC2D1B	35.175	30.2069	24.7244	20.3624	24.9569	17.9455	41.8518	29.0214	27.019
CC2D2A	ENSG00000048342|ENST00000424120|CC2D2A,ENSG00000048342|ENST00000512702|CC2D2A	2.47056	0.884486	0.65233	0.495067	0.318472	0.404026	1.95159	1.62891	0.726514
CC2D2B	ENSG00000188649|ENST00000410012|CC2D2B,ENSG00000188649|ENST00000424464|CC2D2B,ENSG00000188649|ENST00000475252|CC2D2B	0	0	0	0.830248	0.526193	1.49783	0	0.783476	0
CCAR2	ENSG00000158941|ENST00000389279|CCAR2,ENSG00000158941|ENST00000521837|CCAR2	80.9622	39.1919	49.249	23.319	28.055	24.5122	102.123	41.3595	59.7725
CCBE1	ENSG00000183287|ENST00000398179|CCBE1,ENSG00000183287|ENST00000439986|CCBE1	1.15831	0.485278	0.823912	0.881178	0.583449	0.302955	1.04272	1.4244	0.154007
CCDC102A	ENSG00000135736|ENST00000258214|CCDC102A	19.8904	8.45622	10.7503	5.73385	4.56158	5.61706	21.6045	12.5542	21.7872
CCDC102B	ENSG00000150636|ENST00000584775|CCDC102B	7.75044	15.2136	13.4553	11.5012	12.3435	17.6358	2.51561	7.10776	2.82945
CCDC103	ENSG00000167131|ENST00000357776|CCDC103,ENSG00000167131|ENST00000410027|CCDC103	1.59966	1.19464	0.98125	0.516371	1.19416	0.828782	1.28951	0.668044	0.613971
CCDC105	ENSG00000160994|ENST00000292574|CCDC105	4.6548	0.856169	2.01269	1.55463	0.748618	0.979954	10.3684	4.04887	0.815134
CCDC106	ENSG00000173581|ENST00000591241|CCDC106	3.08367	1.3128	1.32261	1.00796	0.942857	1.05388	6.29974	4.22059	1.72602
CCDC112	ENSG00000164221|ENST00000379611|CCDC112	8.27408	9.20561	9.48425	11.3753	11.2347	9.52664	4.69419	4.1701	6.49214
CCDC113	ENSG00000103021|ENST00000219299|CCDC113,ENSG00000103021|ENST00000443128|CCDC113	31.7524	30.4165	32.4612	18.0188	23.756	18.6777	51.4388	42.1566	14.2471
CCDC114	ENSG00000105479|ENST00000315396|CCDC114	138.865	39.2447	62.6153	17.4586	31.1626	12.8259	145.775	70.4641	26.0881
CCDC115	ENSG00000136710|ENST00000259229|CCDC115	29.6644	27.0515	25.6524	8.25651	15.3078	11.1607	34.8283	24.6794	21.0658
CCDC117	ENSG00000159873|ENST00000249064|CCDC117,ENSG00000159873|ENST00000448492|CCDC117	24.6044	27.2557	20.9806	27.5648	21.0311	18.0312	26.4355	27.5964	22.6738
CCDC12	ENSG00000160799|ENST00000425441|CCDC12	25.7696	24.2907	23.6172	11.7422	23.208	11.0442	25.1351	27.5806	21.7004
CCDC120	ENSG00000147144|ENST00000603986|CCDC120	9.28966	4.09493	4.6709	3.39609	2.99145	3.25015	26.0103	6.09009	5.61228
CCDC124	ENSG00000007080|ENST00000597436|CCDC124	256.67	232.922	261.755	104.596	216.101	105.151	307.442	294.305	187.497
CCDC125	ENSG00000183323|ENST00000396499|CCDC125	17.0952	25.7841	27.6874	17.5567	25.9889	25.787	11.4708	17.0525	17.9567
CCDC126	ENSG00000169193|ENST00000410069|CCDC126	10.0629	15.4542	11.1063	16.0067	15.1234	16.1736	11.8693	12.453	10.8942
CCDC127	ENSG00000164366|ENST00000296824|CCDC127	50.1064	28.2175	40.0138	19.9612	24.7167	20.1061	64.0048	40.6534	49.3754
CCDC129	ENSG00000180347|ENST00000451887|CCDC129	4.36207	1.80359	1.97853	1.57183	1.57682	1.27647	12.1706	4.47095	2.86191
CCDC13	ENSG00000244607|ENST00000310232|CCDC13	0.822089	1.47454	0.882135	1.08542	0.812791	1.41407	1.13239	0.581209	0.50318
CCDC130	ENSG00000104957|ENST00000221554|CCDC130	14.1337	7.53573	9.59822	10.3695	9.05028	7.56257	23.2779	14.3836	18.0852
CCDC134	ENSG00000100147|ENST00000255784|CCDC134	36.1737	31.9495	32.9339	20.621	30.3945	20.2992	47.6206	30.2647	16.1934
CCDC136	ENSG00000128596|ENST00000464832|CCDC136	3.44711	1.67929	0.657948	1.27052	0.428265	0.232981	19.9143	5.56817	1.15469
CCDC137	ENSG00000185298|ENST00000575223|CCDC137	52.0372	67.2978	57.2472	48.0667	61.4776	46.4455	43.3517	42.2606	45.1164
CCDC138	ENSG00000163006|ENST00000295124|CCDC138,ENSG00000163006|ENST00000412964|CCDC138	12.8852	12.1504	13.6429	12.5383	14.0254	11.1782	16.9553	15.2952	7.37661
CCDC14	ENSG00000175455|ENST00000409697|CCDC14,ENSG00000175455|ENST00000489746|CCDC14	8.29497	11.8023	9.71095	6.02764	7.61127	6.99919	11.0673	10.3925	6.36748
CCDC141	ENSG00000163492|ENST00000443758|CCDC141	4.29083	3.07119	4.85213	1.53007	1.47354	1.90218	2.1063	7.23191	10.6024
CCDC142	ENSG00000135637|ENST00000290418|CCDC142,ENSG00000135637|ENST00000393965|CCDC142	2.74023	1.38718	1.89915	1.04188	1.29664	1.03516	4.56013	1.74719	3.0968
CCDC146	ENSG00000135205|ENST00000285871|CCDC146	4.27801	3.36841	2.65445	2.70788	2.54339	3.33787	6.32397	3.22855	2.95567
CCDC148	ENSG00000153237|ENST00000409187|CCDC148	3.40876	2.38941	1.89384	2.24409	2.08918	1.30323	5.02068	2.79476	1.98726
CCDC149	ENSG00000181982|ENST00000504487|CCDC149,ENSG00000181982|ENST00000635206|CCDC149	3.80753	1.09666	1.24998	0.814663	0.784603	1.32767	5.45345	2.47104	0.632788
CCDC15	ENSG00000149548|ENST00000344762|CCDC15,ENSG00000149548|ENST00000529051|CCDC15	21.0584	29.1531	26.351	25.7912	25.4058	17.882	25.6233	21.2682	14.3648
CCDC150	ENSG00000144395|ENST00000389175|CCDC150,ENSG00000144395|ENST00000409270|CCDC150	0.373669	0	0.919998	0.319824	0.308047	0.14648	3.30519	0.459314	0.223535
CCDC151	ENSG00000198003|ENST00000356392|CCDC151	4.31423	1.18404	1.23707	0.884732	0.450111	0.557136	3.29775	0.738772	2.4833
CCDC152	ENSG00000198865|ENST00000361970|CCDC152,ENSG00000198865|ENST00000388827|CCDC152	11.6829	45.7469	22.5456	170.938	131.009	156.798	5.76861	20.2177	49.6905
CCDC153	ENSG00000248712|ENST00000415318|CCDC153	7.16073	3.52206	3.6807	1.2658	3.33646	1.71005	11.1248	6.69946	5.30933
CCDC157	ENSG00000187860|ENST00000338306|CCDC157	8.62186	3.48319	5.40372	1.91659	3.13792	2.02086	13.5246	4.54406	5.49358
CCDC158	ENSG00000163749|ENST00000388914|CCDC158	0.699052	0	2.06536	0.598314	0	0.548101	2.06093	1.71863	0
CCDC160	ENSG00000203952|ENST00000370809|CCDC160	8.78911	4.67966	7.25228	3.80242	8.40535	5.98257	9.86807	7.82985	2.8758
CCDC166	ENSG00000255181|ENST00000542437|CCDC166	3.19767	0	1.34962	0.390996	0.376611	0	4.71529	2.80717	0.546515
CCDC167	ENSG00000198937|ENST00000373408|CCDC167	12.2303	9.28189	12.7682	8.94991	12.1977	8.34861	9.00783	8.64802	16.5369
[truncated: 13,092 more rows]
